# Supplementary material for: The influence of immune challenges on the mean and variance in reproductive investment: a meta-analysis of the terminal investment hypothesis
Source: BMC Biol. 2023 May 12;21:107. doi: 10.1186/s12915-023-01603-4 (PMC10176797; doi:10.1186/s12915-023-01603-4)
Supplement: Supplementary file 1 — Additional file 1. Raw Data. [file 12915_2023_1603_MOESM1_ESM.csv]

es_ID	sample_ID	screener_ID	paperid	DOI	speciesid	populationcategory	agedesc	experimentalsetting	focalsex	blinding	treatmentdesc	treatmenttype	nextractablees	incompletereporting	missingesconfoundtreatment	reprodesc	reprocat	reprocat2	stats	ntreatment	meancontrol	dispersioncontrol	ncontrol	meantreatment	dispersiontreatment	dispersestats	Comments	figtabpgno	othermeasuredeet	datasource	figname	indtstats	anovaf	anovedf	regt	regdf	chisq	nsuccessctrl	nfailctrl	nsuccesstreatment	nfailtreatment	samplesizeexact	tmem	iccmem	kmem	nomem	nimem	shinhelp	directioneffect
es1	sample1	Yong	paper01	10.1006/anbe.1998.0999	Acheta domesticus	Wild-caught but kept in the lab/zoo/research facilities for several generations	2-week-old and 5-week-old, sexually mature, inseminated females	Laboratory	Female	Unclear/unreported	100 microgram/cricket of lipopolysaccharides (LPS)	Substrates of pathogenic origins	2	No	No	egg count	Reproductive output	Reproductive output	Descriptive stats	27	21.875	20	28	35.83333333	40	iqr	Shared treatment. Did not report the data separately by age group	2		Fig	paper01_sample1_es1											exact
es2	sample1	Yong	paper01	10.1006/anbe.1998.0999	Acheta domesticus	Wild-caught but kept in the lab/zoo/research facilities for several generations	2-week-old and 5-week-old, sexually mature, inseminated females	Laboratory	Female	Unclear/unreported	100 microgram/cricket of lipopolysaccharides (LPS)	Substrates of pathogenic origins	2	No	No	egg count	Reproductive output	Reproductive output	Descriptive stats	27	18.02531646	17.14285714	22	36.05063291	39.60591133	iqr	Shared treatment. Did not report the data separately by age group	2		Fig	paper01_sample1_es2											exact
es1	sample2	Yong	paper01	10.1006/anbe.1998.0999	Acheta domesticus	Wild-caught but kept in the lab/zoo/research facilities for several generations	2-week-old female crickets	Laboratory	Female	Unclear/unreported	25 A-25 Sephadex beads (Sigma) in 5 microlitres Grace_Í´Í©s medium	Non-pathogenic foreign bodies	1	Yes	No	egg count per day from day 1 to day 8	Reproductive output	Reproductive output	Descriptive stats	9	18.1443299	17.04260652	9	17.93814433	19.2481203	iqr		3		Fig	paper01_sample2_es1											exact
es1	sample1	Rose	paper02	10.1016/j.anbehav.2015.04.018	Gryllus texensis	Wild-caught but kept in the lab/zoo/research facilities for several generations	adult (but injected repeatedly - chronic immune challenge)	Laboratory	Male	Unclear/unreported	immune challenged, sham injected or control. Immune challenged crickets were injected with 2 ml of heat-killed Serratia marcescens (approximately 10% of the LD50 dose of live bacteria) suspended in nutrient broth (Adamo, Jensen, & Younger, 2001). Sham-injected crickets were given 2 ml of sterile nutrient broth.Immune-challenged crickets were injected with heat-killed S. marcescens every other day…	Substrates of pathogenic origins	4	No	Yes	% of fights won	Mating/courtship behaviour and effort	Mating/courtship behaviour and effort	Binary proportion data	25			25				shared control	fig 4page 157	note for the effect sizes we could not get - they did not have good baslines (e..g fighs between treated males)	Fig
es2	sample1	Rose	paper02	10.1016/j.anbehav.2015.04.018	Gryllus texensis	Wild-caught but kept in the lab/zoo/research facilities for several generations	adult (but injected repeatedly - chronic immune challenge)	Laboratory	Male	Unclear/unreported	immune challenged, sham injected or control. Immune challenged crickets were injected with 2 ml of heat-killed Serratia marcescens (approximately 10% of the LD50 dose of live bacteria) suspended in nutrient broth (Adamo, Jensen, & Younger, 2001). Sham-injected crickets were given 2 ml of sterile nutrient broth.Immune-challenged crickets were injected with heat-killed S. marcescens every other day…	Substrates of pathogenic origins	4	No	Yes	% of fights won	Mating/courtship behaviour and effort	Mating/courtship behaviour and effort	Binary proportion data	25			26				shared control	fig 4page 157		Fig
es3	sample1	Rose	paper02	10.1016/j.anbehav.2015.04.018	Gryllus texensis	Wild-caught but kept in the lab/zoo/research facilities for several generations	adult (but injected repeatedly - chronic immune challenge)	Laboratory	Male	Unclear/unreported	immune challenged, sham injected or control. Immune challenged crickets were injected with 2 ml of heat-killed Serratia marcescens (approximately 10% of the LD50 dose of live bacteria) suspended in nutrient broth (Adamo, Jensen, & Younger, 2001). Sham-injected crickets were given 2 ml of sterile nutrient broth.Immune-challenged crickets were injected with heat-killed S. marcescens every other day…	Substrates of pathogenic origins	4	No	Yes	% did not court	Mating/courtship behaviour and effort	Mating/courtship behaviour and effort	Binary proportion data	51			51				shared control	fig 6, 158	the direction should be swapped	Fig
es4	sample1	Rose	paper02	10.1016/j.anbehav.2015.04.018	Gryllus texensis	Wild-caught but kept in the lab/zoo/research facilities for several generations	adult (but injected repeatedly - chronic immune challenge)	Laboratory	Male	Unclear/unreported	immune challenged, sham injected or control. Immune challenged crickets were injected with 2 ml of heat-killed Serratia marcescens (approximately 10% of the LD50 dose of live bacteria) suspended in nutrient broth (Adamo, Jensen, & Younger, 2001). Sham-injected crickets were given 2 ml of sterile nutrient broth.Immune-challenged crickets were injected with heat-killed S. marcescens every other day…	Substrates of pathogenic origins	4	No	Yes	% did not court	Mating/courtship behaviour and effort	Mating/courtship behaviour and effort	Binary proportion data	51			51				shared control	fig 6, 158	the direction should be swapped	Fig
es1	sample1	Yong	paper03	10.1016/j.micinf.2005.06.026	Anopheles gambiae	Wild-caught but kept in the lab/zoo/research facilities for several generations	Six-day-old	Laboratory	Female	Unclear/unreported	LPS (10 ng/0.25 Íè_l APS)	Substrates of pathogenic origins	2	No	No	apopthetic follicles	Reproductive output	Reproductive output	Descriptive stats	10	4.455205811	1.837643192	10	16.22276029	5.972340375	sd	Shared treatment. Need to reverse score, apopthesis is negative reproductive investment	3a		Fig	paper03_sample1_es1											exact
es2	sample1	Yong	paper03	10.1016/j.micinf.2005.06.026	Anopheles gambiae	Wild-caught but kept in the lab/zoo/research facilities for several generations	Six-day-old	Laboratory	Female	Unclear/unreported	LPS (10 ng/0.25 Íè_l APS)	Substrates of pathogenic origins	2	No	No	apopthetic follicles	Reproductive output	Reproductive output	Descriptive stats	10	4.497607656	1.513051512	10	16.1722488	5.900900897	sd	Shared treatment. Need to reverse score, apopthesis is negative reproductive investment	3a		Fig	paper03_sample1_es2											exact
es1	sample2	Yong	paper03	10.1016/j.micinf.2005.06.026	Anopheles gambiae	Wild-caught but kept in the lab/zoo/research facilities for several generations	Six-day-old	Laboratory	Female	Unclear/unreported	charged CM C-25 or neutral CM G-25 Sephadex beads	Non-pathogenic foreign bodies	4	No	No	apopthetic follicles	Reproductive output	Reproductive output	Descriptive stats	10	3.19047619	1.731723481	10	6.69047619	2.785816034	sd	Shared treatment. C-25. Need to reverse score, apopthesis is negative reproductive investment	3b		Fig	paper03_sample2_es1											exact
es2	sample2	Yong	paper03	10.1016/j.micinf.2005.06.026	Anopheles gambiae	Wild-caught but kept in the lab/zoo/research facilities for several generations	Six-day-old	Laboratory	Female	Unclear/unreported	charged CM C-25 or neutral CM G-25 Sephadex beads	Non-pathogenic foreign bodies	4	No	No	apopthetic follicles	Reproductive output	Reproductive output	Descriptive stats	10	3.492822967	1.815661814	10	6.650717703	2.950450448	sd	Shared treatment. C-25. Need to reverse score, apopthesis is negative reproductive investment	3b		Fig	paper03_sample2_es2											exact
es3	sample2	Yong	paper03	10.1016/j.micinf.2005.06.026	Anopheles gambiae	Wild-caught but kept in the lab/zoo/research facilities for several generations	Six-day-old	Laboratory	Female	Unclear/unreported	charged CM C-25 or neutral CM G-25 Sephadex beads	Non-pathogenic foreign bodies	4	No	No	apopthetic follicles	Reproductive output	Reproductive output	Descriptive stats	10	3.199052133	1.72351626	10	7.488151659	5.470290739	sd	Shared treatment. G-25. Need to reverse score, apopthesis is negative reproductive investment	3b		Fig	paper03_sample2_es3											exact
es4	sample2	Yong	paper03	10.1016/j.micinf.2005.06.026	Anopheles gambiae	Wild-caught but kept in the lab/zoo/research facilities for several generations	Six-day-old	Laboratory	Female	Unclear/unreported	charged CM C-25 or neutral CM G-25 Sephadex beads	Non-pathogenic foreign bodies	4	No	No	apopthetic follicles	Reproductive output	Reproductive output	Descriptive stats	10	3.547619048	1.731723481	10	7.523809524	5.421047417	sd	Shared treatment. G-25. Need to reverse score, apopthesis is negative reproductive investment	3b		Fig	paper03_sample2_es4											exact
es1	sample1	Rose	paper04	10.1034/j.1600-0706.2002.970307.x	Anopheles gambiae	Cultured population	6 day-old mosquitoes, were starved for 12 h before blood feeding on an anaesthetised CD strain mouse and fully engorged females were randomly assigned to one of three groups.	Laboratory	Female	Unclear/unreported	Mosquitoes were.. injected with .. lipopolysaccharide (LPS) (0.08 mg/ml APS) _Í´_ Intrathoracic injections were performed using a sterile, finely drawn glass capillary needle, pre-calibrated to inject 0.25 ml/mosquito. _Í´_ Groups of 20 fully engorged females were ... injected with LPS (20 ng)	Substrates of pathogenic origins	2	No	No	total number of eggs laid per female	Reproductive output	Reproductive output	Descriptive stats	20	84.67	4.89	18	70.9	3.45	se	shared treatment. Type of dispersion stat used in table not reported, but SE used in figures, so assuming it's the same.	Table 1, page 376		Table												exact
es2	sample1	Rose	paper04	10.1034/j.1600-0706.2002.970307.x	Anopheles gambiae	Cultured population	6 day-old mosquitoes, were starved for 12 h before blood feeding on an anaesthetised CD strain mouse and fully engorged females were randomly assigned to one of three groups.	Laboratory	Female	Unclear/unreported	Mosquitoes were.. injected with .. lipopolysaccharide (LPS) (0.08 mg/ml APS) _Í´_ Intrathoracic injections were performed using a sterile, finely drawn glass capillary needle, pre-calibrated to inject 0.25 ml/mosquito. _Í´_ Groups of 20 fully engorged females were ... injected with LPS (20 ng)	Substrates of pathogenic origins	2	No	No	total number of eggs laid per female	Reproductive output	Reproductive output	Descriptive stats	20	87	3.68	20	70.9	3.45	se	shared treatment. Type of dispersion stat used in table not reported, but SE used in figures, so assuming it's the same.	Table 1, page 376		Table												exact
es1	sample1	Yong	paper05	10.1111/j.1365-2583.2008.00835.x	Acyrthosiphon pisum	Wild-caught but kept in the lab/zoo/research facilities for several generations	wingless adult female	Laboratory	Female	Unclear/unreported	an insect needle dipped in a dense (~10^10 cells/ml) heat-inactivated (65 ÍäÍ_C, 60 min) E. coli suspension	Substrates of pathogenic origins	2	No	No	offspring number	Reproductive output	Reproductive output	Descriptive stats	100	1.925373134	1.108208955	100	2.473880597	0.929104478	sd	shared treatment	2b		Fig	paper05_sample1_es1											exact
es2	sample1	Yong	paper05	10.1111/j.1365-2583.2008.00835.x	Acyrthosiphon pisum	Wild-caught but kept in the lab/zoo/research facilities for several generations	wingless adult female	Laboratory	Female	Unclear/unreported	an insect needle dipped in a dense (~10^10 cells/ml) heat-inactivated (65 ÍäÍ_C, 60 min) E. coli suspension	Substrates of pathogenic origins	2	No	No	offspring number	Reproductive output	Reproductive output	Descriptive stats	100	0.660447761	0.503731343	100	2.485074627	0.940298507	sd	shared treatment	2b		Fig	paper05_sample1_es2											exact
es1	sample1	Rose	paper06	10.1046/j.1420-9101.2003.00551.x	Tenebrio molitor	Cultured population	4 days after adult eclosion	Laboratory	Female	No	three short (1 mm) lengths of sterile nylon monofilament (Sunline, fil classe I.G.F.A., Siglon V transpar- ent; 0.128 mm diameter; Tokyo, Japan) were inserted through the pleural membrane between the third and fourth sternite using sterile instruments	Non-pathogenic foreign bodies	1	Yes	No	Fecundity (total egg output overlifetime)	Reproductive output	Reproductive output	Descriptive stats	15	30.03412969	22.47123443	15	27.84982935	17.18388515	sd	total egg output is recorded, but could have time-series data	Fig. 4, page 1042	Tan sample	Fig	paper06_sample1_es1											exact
es1	sample2	Rose	paper06	10.1046/j.1420-9101.2003.00551.x	Tenebrio molitor	Cultured population	4 days after adult eclosion	Laboratory	Female	No	three short (1 mm) lengths of sterile nylon monofilament (Sunline, fil classe I.G.F.A., Siglon V transpar- ent; 0.128 mm diameter; Tokyo, Japan) were inserted through the pleural membrane between the third and fourth sternite using sterile instruments	Non-pathogenic foreign bodies	1	Yes	No	Fecundity (total egg output overlifetime)	Reproductive output	Reproductive output	Descriptive stats	15	34.12969283	20.09192726	15	31.05802048	26.43674639	sd	total egg output is recorded, but could have time-series data	Fig. 4, page 1042	Black sample	Fig	paper06_sample2_es1											exact
es1	sample1	Yong	paper07	10.1186/1471-2148-10-251	Acyrthosiphon pisum	Wild-caught but kept in the lab/zoo/research facilities for several generations	nine-day old aphids	Laboratory	Female	Unclear/unreported	stab- bing them with a minutin pin contaminated with a heat-killed bacterial pathogen. challenged aphids with the Gram-negative enteric (genus Enterobacter) bacterial pathogen, Ng5b.	Substrates of pathogenic origins	2	No	No	number of offspring	Reproductive output	Reproductive output	Descriptive stats	62.7	26.33023256	7.23582219	62.7	25.64651163	5.685288864	sd	shared treatment	1		Fig	paper07_sample1_es1											estimated
es2	sample1	Yong	paper07	10.1186/1471-2148-10-251	Acyrthosiphon pisum	Wild-caught but kept in the lab/zoo/research facilities for several generations	nine-day old aphids	Laboratory	Female	Unclear/unreported	stab- bing them with a minutin pin contaminated with a heat-killed bacterial pathogen. challenged aphids with the Gram-negative enteric (genus Enterobacter) bacterial pathogen, Ng5b.	Non-pathogenic foreign bodies	2	No	No	number of offspring	Reproductive output	Reproductive output	Descriptive stats	62.7	23.35483871	7.169132585	62.7	25.64516129	6.144970787	sd	shared treatment	1		Fig	paper07_sample1_es2											estimated
es1	sample2	Yong	paper07	10.1186/1471-2148-10-251	Acyrthosiphon pisum	Wild-caught but kept in the lab/zoo/research facilities for several generations	nine-day old aphids	Laboratory	Female	Unclear/unreported	stab- bing them with a minutin pin contaminated with a heat-killed bacterial pathogen. challenged aphids with the Gram-negative enteric (genus Enterobacter) bacterial pathogen, Ng5b.	Substrates of pathogenic origins	2	No	Yes	number of offspring	Reproductive output	Reproductive output	Descriptive stats	14	29.48424069	5.628567702	14	28.58166189	7.129519089	sd	shared treatment	2		Fig	paper07_sample2_es1											estimated
es2	sample2	Yong	paper07	10.1186/1471-2148-10-251	Acyrthosiphon pisum	Wild-caught but kept in the lab/zoo/research facilities for several generations	nine-day old aphids	Laboratory	Female	Unclear/unreported	stabbing them with a minutin pin contaminated with a heat-killed bacterial pathogen. challenged aphids with the Gram-negative enteric (genus Enterobacter) bacterial pathogen, Ng5b.	Non-pathogenic foreign bodies	2	No	Yes	number of offspring	Reproductive output	Reproductive output	Descriptive stats	14	26.72910663	6.793210817	14	28.74639769	6.415810217	sd	sharred treatment	2		Fig	paper07_sample2_es2											estimated
es1	sample1	Rose	paper08	10.1016/j.jinsphys.2009.10.005	Acheta domesticus	Cultured population	Two weeks after they reached adulthood, each was exposed to a male for four days until we made sure that mating in each container took place	Laboratory	Female	Unclear/unreported	"The implant used was a transparent nylon (1.5 mm long and 0.3mm diameter). It was inserted using dissecting forceps, through the intersegmental membrane of the second and third abdominal tergites. Insertion was made parallel to the exoskeleton plane to avoid internal organ damage. The nylon was not fully inserted: ca. 0.5mm was left outside the insect body to be recovered later. Prior to inserti…	Non-pathogenic foreign bodies	20	Yes	No	egg number, two implants treatment; first week since first implact	Reproductive output	Reproductive output	Descriptive stats	20	13.66315789	9.038422141	20	11.97894737	9.038422141	sd	shared treatment; shared control; time-series	Figure 5, page 208		Fig	paper08_sample1_es1											exact
es10	sample1	Rose	paper08	10.1016/j.jinsphys.2009.10.005	Acheta domesticus	Cultured population	Two weeks after they reached adulthood, each was exposed to a male for four days until we made sure that mating in each container took place	Laboratory	Female	Unclear/unreported	"The implant used was a transparent nylon (1.5 mm long and 0.3mm diameter). It was inserted using dissecting forceps, through the intersegmental membrane of the second and third abdominal tergites. Insertion was made parallel to the exoskeleton plane to avoid internal organ damage. The nylon was not fully inserted: ca. 0.5mm was left outside the insect body to be recovered later. Prior to inserti…	Non-pathogenic foreign bodies	20	Yes	No	egg number, two implants treatment; third week since first implact	Reproductive output	Reproductive output	Descriptive stats	20	17.58669002	6.578974084	20	11.28196147	36.4663135	sd	shared treatment; shared control; time-series	Figure 5, page 208		Fig	paper08_sample1_es10											exact
es11	sample1	Rose	paper08	10.1016/j.jinsphys.2009.10.005	Acheta domesticus	Cultured population	Two weeks after they reached adulthood, each was exposed to a male for four days until we made sure that mating in each container took place	Laboratory	Female	Unclear/unreported	"The implant used was a transparent nylon (1.5 mm long and 0.3mm diameter). It was inserted using dissecting forceps, through the intersegmental membrane of the second and third abdominal tergites. Insertion was made parallel to the exoskeleton plane to avoid internal organ damage. The nylon was not fully inserted: ca. 0.5mm was left outside the insect body to be recovered later. Prior to inserti…	Non-pathogenic foreign bodies	20	Yes	No	egg number, one implant treatment; third week since first implact	Reproductive output	Reproductive output	Descriptive stats	20	10.12631579	42.36760378	20	14.71578947	21.84285351	sd	shared treatment; shared control; time-series	Figure 5, page 208		Fig	paper08_sample1_es11											exact
es12	sample1	Rose	paper08	10.1016/j.jinsphys.2009.10.005	Acheta domesticus	Cultured population	Two weeks after they reached adulthood, each was exposed to a male for four days until we made sure that mating in each container took place	Laboratory	Female	Unclear/unreported	"The implant used was a transparent nylon (1.5 mm long and 0.3mm diameter). It was inserted using dissecting forceps, through the intersegmental membrane of the second and third abdominal tergites. Insertion was made parallel to the exoskeleton plane to avoid internal organ damage. The nylon was not fully inserted: ca. 0.5mm was left outside the insect body to be recovered later. Prior to inserti…	Non-pathogenic foreign bodies	20	Yes	No	egg number, one implant treatment; third week since first implact	Reproductive output	Reproductive output	Descriptive stats	20	17.66315789	6.590516144	20	14.8	21.84285351	sd	shared treatment; shared control; time-series	Figure 6, page 208		Fig	paper08_sample1_es12											exact
es13	sample1	Rose	paper08	10.1016/j.jinsphys.2009.10.005	Acheta domesticus	Cultured population	Two weeks after they reached adulthood, each was exposed to a male for four days until we made sure that mating in each container took place	Laboratory	Female	Unclear/unreported	"The implant used was a transparent nylon (1.5 mm long and 0.3mm diameter). It was inserted using dissecting forceps, through the intersegmental membrane of the second and third abdominal tergites. Insertion was made parallel to the exoskeleton plane to avoid internal organ damage. The nylon was not fully inserted: ca. 0.5mm was left outside the insect body to be recovered later. Prior to inserti…	Non-pathogenic foreign bodies	20	Yes	No	egg size, two implants treatment; second week since first implact	Reproductive output	Reproductive output	Descriptive stats	20	0.934857143	0.54858201	20	0.944761905	0.1226643	sd	shared treatment; shared control; time-series	Figure 6, page 208		Fig	paper08_sample1_es13											exact
es14	sample1	Rose	paper08	10.1016/j.jinsphys.2009.10.005	Acheta domesticus	Cultured population	Two weeks after they reached adulthood, each was exposed to a male for four days until we made sure that mating in each container took place	Laboratory	Female	Unclear/unreported	"The implant used was a transparent nylon (1.5 mm long and 0.3mm diameter). It was inserted using dissecting forceps, through the intersegmental membrane of the second and third abdominal tergites. Insertion was made parallel to the exoskeleton plane to avoid internal organ damage. The nylon was not fully inserted: ca. 0.5mm was left outside the insect body to be recovered later. Prior to inserti…	Non-pathogenic foreign bodies	20	Yes	No	egg size, two implants treatment; second week since first implact	Reproductive output	Reproductive output	Descriptive stats	20	0.913307985	0.166642328	20	0.945247148	0.119030235	sd	shared treatment; shared control; time-series	Figure 6, page 208		Fig	paper08_sample1_es14											exact
es15	sample1	Rose	paper08	10.1016/j.jinsphys.2009.10.005	Acheta domesticus	Cultured population	Two weeks after they reached adulthood, each was exposed to a male for four days until we made sure that mating in each container took place	Laboratory	Female	Unclear/unreported	"The implant used was a transparent nylon (1.5 mm long and 0.3mm diameter). It was inserted using dissecting forceps, through the intersegmental membrane of the second and third abdominal tergites. Insertion was made parallel to the exoskeleton plane to avoid internal organ damage. The nylon was not fully inserted: ca. 0.5mm was left outside the insect body to be recovered later. Prior to inserti…	Non-pathogenic foreign bodies	20	Yes	No	egg size, one implant treatment; second week since first implact	Reproductive output	Reproductive output	Descriptive stats	20	0.976425856	0.217655286	20	0.945247148	0.115629371	sd	shared treatment; shared control; time-series	Figure 6, page 208		Fig	paper08_sample1_es15											exact
es16	sample1	Rose	paper08	10.1016/j.jinsphys.2009.10.005	Acheta domesticus	Cultured population	Two weeks after they reached adulthood, each was exposed to a male for four days until we made sure that mating in each container took place	Laboratory	Female	Unclear/unreported	"The implant used was a transparent nylon (1.5 mm long and 0.3mm diameter). It was inserted using dissecting forceps, through the intersegmental membrane of the second and third abdominal tergites. Insertion was made parallel to the exoskeleton plane to avoid internal organ damage. The nylon was not fully inserted: ca. 0.5mm was left outside the insect body to be recovered later. Prior to inserti…	Non-pathogenic foreign bodies	20	Yes	No	egg size, one implant treatment; second week since first implact	Reproductive output	Reproductive output	Descriptive stats	20	0.913307985	0.170043192	20	0.945247148	0.119030235	sd	shared treatment; shared control; time-series	Figure 6, page 208		Fig	paper08_sample1_es16											exact
es17	sample1	Rose	paper08	10.1016/j.jinsphys.2009.10.005	Acheta domesticus	Cultured population	Two weeks after they reached adulthood, each was exposed to a male for four days until we made sure that mating in each container took place	Laboratory	Female	Unclear/unreported	"The implant used was a transparent nylon (1.5 mm long and 0.3mm diameter). It was inserted using dissecting forceps, through the intersegmental membrane of the second and third abdominal tergites. Insertion was made parallel to the exoskeleton plane to avoid internal organ damage. The nylon was not fully inserted: ca. 0.5mm was left outside the insect body to be recovered later. Prior to inserti…	Non-pathogenic foreign bodies	20	Yes	No	egg size, two implants treatment; third week since first implact	Reproductive output	Reproductive output	Descriptive stats	20	0.89943074	0.461639841	20	1.070967742	0.410723682	sd	shared treatment; shared control; time-series	Figure 6, page 208		Fig	paper08_sample1_es17											exact
es18	sample1	Rose	paper08	10.1016/j.jinsphys.2009.10.005	Acheta domesticus	Cultured population	Two weeks after they reached adulthood, each was exposed to a male for four days until we made sure that mating in each container took place	Laboratory	Female	Unclear/unreported	"The implant used was a transparent nylon (1.5 mm long and 0.3mm diameter). It was inserted using dissecting forceps, through the intersegmental membrane of the second and third abdominal tergites. Insertion was made parallel to the exoskeleton plane to avoid internal organ damage. The nylon was not fully inserted: ca. 0.5mm was left outside the insect body to be recovered later. Prior to inserti…	Non-pathogenic foreign bodies	20	Yes	No	egg size, two implants treatment; third week since first implact	Reproductive output	Reproductive output	Descriptive stats	20	0.970530452	0.147606845	20	1.072691552	0.411190496	sd	shared treatment; shared control; time-series	Figure 6, page 208		Fig	paper08_sample1_es18											exact
es19	sample1	Rose	paper08	10.1016/j.jinsphys.2009.10.005	Acheta domesticus	Cultured population	Two weeks after they reached adulthood, each was exposed to a male for four days until we made sure that mating in each container took place	Laboratory	Female	Unclear/unreported	"The implant used was a transparent nylon (1.5 mm long and 0.3mm diameter). It was inserted using dissecting forceps, through the intersegmental membrane of the second and third abdominal tergites. Insertion was made parallel to the exoskeleton plane to avoid internal organ damage. The nylon was not fully inserted: ca. 0.5mm was left outside the insect body to be recovered later. Prior to inserti…	Non-pathogenic foreign bodies	20	Yes	No	egg size, one implant treatment; third week since first implact	Reproductive output	Reproductive output	Descriptive stats	20	0.996463654	0.467421675	20	1.012966601	0.249525857	sd	shared treatment; shared control; time-series	Figure 6, page 208		Fig	paper08_sample1_es19											exact
es2	sample1	Rose	paper08	10.1016/j.jinsphys.2009.10.005	Acheta domesticus	Cultured population	Two weeks after they reached adulthood, each was exposed to a male for four days until we made sure that mating in each container took place	Laboratory	Female	Unclear/unreported	"The implant used was a transparent nylon (1.5 mm long and 0.3mm diameter). It was inserted using dissecting forceps, through the intersegmental membrane of the second and third abdominal tergites. Insertion was made parallel to the exoskeleton plane to avoid internal organ damage. The nylon was not fully inserted: ca. 0.5mm was left outside the insect body to be recovered later. Prior to inserti…	Non-pathogenic foreign bodies	20	Yes	No	egg number, two implants treatment; first week since first implact	Reproductive output	Reproductive output	Descriptive stats	20	9.110307414	8.92809782	20	11.97468354	9.122186903	sd	shared treatment; shared control; time-series	Figure 5, page 208		Fig	paper08_sample1_es2											exact
es20	sample1	Rose	paper08	10.1016/j.jinsphys.2009.10.005	Acheta domesticus	Cultured population	Two weeks after they reached adulthood, each was exposed to a male for four days until we made sure that mating in each container took place	Laboratory	Female	Unclear/unreported	"The implant used was a transparent nylon (1.5 mm long and 0.3mm diameter). It was inserted using dissecting forceps, through the intersegmental membrane of the second and third abdominal tergites. Insertion was made parallel to the exoskeleton plane to avoid internal organ damage. The nylon was not fully inserted: ca. 0.5mm was left outside the insect body to be recovered later. Prior to inserti…	Non-pathogenic foreign bodies	20	Yes	No	egg size, one implant treatment; third week since first implact	Reproductive output	Reproductive output	Descriptive stats	20	0.970530452	0.144092396	20	1.013752456	0.242496959	sd	shared treatment; shared control; time-series	Figure 6, page 208		Fig	paper08_sample1_es20											exact
es3	sample1	Rose	paper08	10.1016/j.jinsphys.2009.10.005	Acheta domesticus	Cultured population	Two weeks after they reached adulthood, each was exposed to a male for four days until we made sure that mating in each container took place	Laboratory	Female	Unclear/unreported	"The implant used was a transparent nylon (1.5 mm long and 0.3mm diameter). It was inserted using dissecting forceps, through the intersegmental membrane of the second and third abdominal tergites. Insertion was made parallel to the exoskeleton plane to avoid internal organ damage. The nylon was not fully inserted: ca. 0.5mm was left outside the insect body to be recovered later. Prior to inserti…	Non-pathogenic foreign bodies	20	Yes	No	egg number, one implant treatment; first week since first implact	Reproductive output	Reproductive output	Descriptive stats	20	10.28209765	21.93206638	20	11.36708861	8.734008737	sd	shared treatment; shared control; time-series	Figure 5, page 208		Fig	paper08_sample1_es3											exact
es4	sample1	Rose	paper08	10.1016/j.jinsphys.2009.10.005	Acheta domesticus	Cultured population	Two weeks after they reached adulthood, each was exposed to a male for four days until we made sure that mating in each container took place	Laboratory	Female	Unclear/unreported	"The implant used was a transparent nylon (1.5 mm long and 0.3mm diameter). It was inserted using dissecting forceps, through the intersegmental membrane of the second and third abdominal tergites. Insertion was made parallel to the exoskeleton plane to avoid internal organ damage. The nylon was not fully inserted: ca. 0.5mm was left outside the insect body to be recovered later. Prior to inserti…	Non-pathogenic foreign bodies	20	Yes	No	egg number, one implant treatment; first week since first implact	Reproductive output	Reproductive output	Descriptive stats	20	9.086956522	8.94427191	20	11.43478261	8.94427191	sd	shared treatment; shared control; time-series	Figure 5, page 208		Fig	paper08_sample1_es4											exact
es5	sample1	Rose	paper08	10.1016/j.jinsphys.2009.10.005	Acheta domesticus	Cultured population	Two weeks after they reached adulthood, each was exposed to a male for four days until we made sure that mating in each container took place	Laboratory	Female	Unclear/unreported	"The implant used was a transparent nylon (1.5 mm long and 0.3mm diameter). It was inserted using dissecting forceps, through the intersegmental membrane of the second and third abdominal tergites. Insertion was made parallel to the exoskeleton plane to avoid internal organ damage. The nylon was not fully inserted: ca. 0.5mm was left outside the insect body to be recovered later. Prior to inserti…	Non-pathogenic foreign bodies	20	Yes	No	egg number, two implants treatment; second week since first implact	Reproductive output	Reproductive output	Descriptive stats	20	7.374321881	16.49757206	20	12.58227848	39.78826202	sd	shared treatment; shared control; time-series	Figure 5, page 208		Fig	paper08_sample1_es5											exact
es6	sample1	Rose	paper08	10.1016/j.jinsphys.2009.10.005	Acheta domesticus	Cultured population	Two weeks after they reached adulthood, each was exposed to a male for four days until we made sure that mating in each container took place	Laboratory	Female	Unclear/unreported	"The implant used was a transparent nylon (1.5 mm long and 0.3mm diameter). It was inserted using dissecting forceps, through the intersegmental membrane of the second and third abdominal tergites. Insertion was made parallel to the exoskeleton plane to avoid internal organ damage. The nylon was not fully inserted: ca. 0.5mm was left outside the insect body to be recovered later. Prior to inserti…	Non-pathogenic foreign bodies	20	Yes	No	egg number, two implants treatment; second week since first implact	Reproductive output	Reproductive output	Descriptive stats	20	10.28209765	8.92809782	20	12.58227848	39.59417294	sd	shared treatment; shared control; time-series	Figure 5, page 208		Fig	paper08_sample1_es6											exact
es7	sample1	Rose	paper08	10.1016/j.jinsphys.2009.10.005	Acheta domesticus	Cultured population	Two weeks after they reached adulthood, each was exposed to a male for four days until we made sure that mating in each container took place	Laboratory	Female	Unclear/unreported	"The implant used was a transparent nylon (1.5 mm long and 0.3mm diameter). It was inserted using dissecting forceps, through the intersegmental membrane of the second and third abdominal tergites. Insertion was made parallel to the exoskeleton plane to avoid internal organ damage. The nylon was not fully inserted: ca. 0.5mm was left outside the insect body to be recovered later. Prior to inserti…	Non-pathogenic foreign bodies	20	Yes	No	egg number, one implant treatment; second week since first implact	Reproductive output	Reproductive output	Descriptive stats	20	10.28209765	21.7379773	20	11.41048825	13.97441398	sd	shared treatment; shared control; time-series	Figure 5, page 208		Fig	paper08_sample1_es7											exact
es8	sample1	Rose	paper08	10.1016/j.jinsphys.2009.10.005	Acheta domesticus	Cultured population	Two weeks after they reached adulthood, each was exposed to a male for four days until we made sure that mating in each container took place	Laboratory	Female	Unclear/unreported	"The implant used was a transparent nylon (1.5 mm long and 0.3mm diameter). It was inserted using dissecting forceps, through the intersegmental membrane of the second and third abdominal tergites. Insertion was made parallel to the exoskeleton plane to avoid internal organ damage. The nylon was not fully inserted: ca. 0.5mm was left outside the insect body to be recovered later. Prior to inserti…	Non-pathogenic foreign bodies	20	Yes	No	egg number, one implant treatment; second week since first implact	Reproductive output	Reproductive output	Descriptive stats	20	10.23869801	8.92809782	20	11.36708861	13.97441398	sd	shared treatment; shared control; time-series	Figure 5, page 208		Fig	paper08_sample1_es8											exact
es9	sample1	Rose	paper08	10.1016/j.jinsphys.2009.10.005	Acheta domesticus	Cultured population	Two weeks after they reached adulthood, each was exposed to a male for four days until we made sure that mating in each container took place	Laboratory	Female	Unclear/unreported	"The implant used was a transparent nylon (1.5 mm long and 0.3mm diameter). It was inserted using dissecting forceps, through the intersegmental membrane of the second and third abdominal tergites. Insertion was made parallel to the exoskeleton plane to avoid internal organ damage. The nylon was not fully inserted: ca. 0.5mm was left outside the insect body to be recovered later. Prior to inserti…	Non-pathogenic foreign bodies	20	Yes	No	egg number, two implants treatment; third week since first implact	Reproductive output	Reproductive output	Descriptive stats	20	5.043478261	21.19403561	20	11.30434783	36.55485041	sd	shared treatment; shared control; time-series	Figure 5, page 208		Fig	paper08_sample1_es9											exact
es1	sample1	Yong	paper09	10.1086/346134	Passer domesticus	Wild or immediate offspring of wild	Breeding females	Wild	Female	Unclear/unreported	0.015 mg of LPS in 0.03 mL of PBS by intraperitoneal injection (concentration p 0.5 mg/mL)	Substrates of pathogenic origins	11	Yes	Yes	change in feeding rate	Parental care provisioning	Parental care provisioning	Descriptive stats	4	0.534653465	0.356435644	5	-1.158415842	0.762376238	se	Shin help derive N from df	5		Fig	paper09_sample1_es1											estimated						Yes
es10	sample1	Yong	paper09	10.1086/346134	Passer domesticus	Wild or immediate offspring of wild	Breeding females	Wild	Female	Unclear/unreported	0.015 mg of LPS in 0.03 mL of PBS by intraperitoneal injection (concentration p 0.5 mg/mL)	Substrates of pathogenic origins	11	Yes	Yes	offspring body mass	Offspring traits	Offspring traits and success	Descriptive stats	12	15.01724138	1.5	12	17.0862069	1.603448276	se	Shin help derive N from df	7		Fig	paper09_sample1_es10											estimated						Yes
es11	sample1	Yong	paper09	10.1086/346134	Passer domesticus	Wild or immediate offspring of wild	Breeding females	Wild	Female	Unclear/unreported	0.015 mg of LPS in 0.03 mL of PBS by intraperitoneal injection (concentration p 0.5 mg/mL)	Substrates of pathogenic origins	11	Yes	Yes	offspring body mass	Offspring traits	Offspring traits and success	Descriptive stats	12	15.58974359	0.820512821	12	19.48717949	1.282051282	se	Shin help derive N from df	7		Fig	paper09_sample1_es11											estimated						Yes
es2	sample1	Yong	paper09	10.1086/346134	Passer domesticus	Wild or immediate offspring of wild	Breeding females	Wild	Female	Unclear/unreported	0.015 mg of LPS in 0.03 mL of PBS by intraperitoneal injection (concentration p 0.5 mg/mL)	Substrates of pathogenic origins	11	Yes	Yes	change in feeding rate	Parental care provisioning	Parental care provisioning	Descriptive stats	4	3	0.75	5	-1.142857143	1.285714286	se	Shin help derive N from df	5		Fig	paper09_sample1_es2											estimated						Yes
es3	sample1	Yong	paper09	10.1086/346134	Passer domesticus	Wild or immediate offspring of wild	Breeding females	Wild	Female	Unclear/unreported	0.015 mg of LPS in 0.03 mL of PBS by intraperitoneal injection (concentration p 0.5 mg/mL)	Substrates of pathogenic origins	11	Yes	Yes	number of fledglings	Reproductive output	Reproductive output	Descriptive stats	11	3.1171875	0.795495129	8	2.625	1.088267509	sd		6		Fig	paper09_sample1_es3											exact						No
es4	sample1	Yong	paper09	10.1086/346134	Passer domesticus	Wild or immediate offspring of wild	Breeding females	Wild	Female	Unclear/unreported	0.015 mg of LPS in 0.03 mL of PBS by intraperitoneal injection (concentration p 0.5 mg/mL)	Substrates of pathogenic origins	11	Yes	Yes	offspring tarsus length	Offspring traits	Offspring traits and success	Descriptive stats	12	12.87179487	0.41025641	12	12.97435897	0.692307692	se	Shin help derive N from df	7		Fig	paper09_sample1_es4											estimated						Yes
es5	sample1	Yong	paper09	10.1086/346134	Passer domesticus	Wild or immediate offspring of wild	Breeding females	Wild	Female	Unclear/unreported	0.015 mg of LPS in 0.03 mL of PBS by intraperitoneal injection (concentration p 0.5 mg/mL)	Substrates of pathogenic origins	11	Yes	Yes	offspring tarsus length	Offspring traits	Offspring traits and success	Descriptive stats	12	13.85407725	0.489270386	12	14.88412017	0.669527897	se	Shin help derive N from df	7		Fig	paper09_sample1_es5											estimated						Yes
es6	sample1	Yong	paper09	10.1086/346134	Passer domesticus	Wild or immediate offspring of wild	Breeding females	Wild	Female	Unclear/unreported	0.015 mg of LPS in 0.03 mL of PBS by intraperitoneal injection (concentration p 0.5 mg/mL)	Substrates of pathogenic origins	11	Yes	Yes	offspring offspring tarsus lengthbody mass	Offspring traits	Offspring traits and success	Descriptive stats	12	14.90909091	0.155844156	12	16.44155844	0.857142857	se	Shin help derive N from df	7		Fig	paper09_sample1_es6											estimated						Yes
es7	sample1	Yong	paper09	10.1086/346134	Passer domesticus	Wild or immediate offspring of wild	Breeding females	Wild	Female	Unclear/unreported	0.015 mg of LPS in 0.03 mL of PBS by intraperitoneal injection (concentration p 0.5 mg/mL)	Substrates of pathogenic origins	11	Yes	Yes	offspring offspring tarsus lengthbody mass	Offspring traits	Offspring traits and success	Descriptive stats	12	15.40909091	0.327272727	12	17.64545455	0.3	se	Shin help derive N from df	7		Fig	paper09_sample1_es7											estimated						Yes
es8	sample1	Yong	paper09	10.1086/346134	Passer domesticus	Wild or immediate offspring of wild	Breeding females	Wild	Female	Unclear/unreported	0.015 mg of LPS in 0.03 mL of PBS by intraperitoneal injection (concentration p 0.5 mg/mL)	Substrates of pathogenic origins	11	Yes	Yes	offspring body mass	Offspring traits	Offspring traits and success	Descriptive stats	12	12.60425532	1.072340426	12	12.34893617	1.276595745	se	Shin help derive N from df	7		Fig	paper09_sample1_es8											estimated						Yes
es9	sample1	Yong	paper09	10.1086/346134	Passer domesticus	Wild or immediate offspring of wild	Breeding females	Wild	Female	Unclear/unreported	0.015 mg of LPS in 0.03 mL of PBS by intraperitoneal injection (concentration p 0.5 mg/mL)	Substrates of pathogenic origins	11	Yes	Yes	offspring body mass	Offspring traits	Offspring traits and success	Descriptive stats	12	13.03862661	0.721030043	12	14.32618026	1.339055794	se	Shin help derive N from df	7		Fig	paper09_sample1_es9											estimated						Yes
es1	sample1	Rose	paper10	10.1111/j.0014-3820.2004.tb01633.x	Passer domesticus	Wild or immediate offspring of wild	Breeding females	Wild	Female	Unclear/unreported	injecting them with a Newcastle disease virus (NDV) vaccine _Í´_ 0.025 ml of a vaccine against NDV (Nobi-Vac-Paramyxo, Buck- inghamshire, U.K.) by subcutaneous injection into the back of the neck _Í´_ The NDV vaccine is an oil emulsion with inactivated paramyxovirus serotype-1 (PMV-1)	Substrates of pathogenic origins	4	Yes	No	probability of laying a replacement clutch	Reproductive output	Reproductive output	Chi-sq	15			15				direction = supprting terminal investiment (treatment more)	page 2826, first pargaraph	note that 2 effect sizes F values we did not take as we did not know the direction	Text				1			1.676486					exact							Treatment > Control
es2	sample1	Rose	paper10	10.1111/j.0014-3820.2004.tb01633.x	Passer domesticus	Wild or immediate offspring of wild	Breeding females	Wild	Female	Unclear/unreported	injecting them with a Newcastle disease virus (NDV) vaccine _Í´_ 0.025 ml of a vaccine against NDV (Nobi-Vac-Paramyxo, Buck- inghamshire, U.K.) by subcutaneous injection into the back of the neck _Í´_ The NDV vaccine is an oil emulsion with inactivated paramyxovirus serotype-1 (PMV-1)	Substrates of pathogenic origins	4	Yes	No	probability of laying a replacement clutch	Reproductive output	Reproductive output	Descriptive stats	12	0.83189158	1.726658652	6	1.42027105	1.238468385	sd	direction = supprting terminal investiment (treatment more)	page 2826, first pargaraph		Fig	just counted											exact
es3	sample1	Rose	paper10	10.1111/j.0014-3820.2004.tb01633.x	Passer domesticus	Wild or immediate offspring of wild	Breeding females	Wild	Female	Unclear/unreported	injecting them with a Newcastle disease virus (NDV) vaccine _Í´_ 0.025 ml of a vaccine against NDV (Nobi-Vac-Paramyxo, Buck- inghamshire, U.K.) by subcutaneous injection into the back of the neck _Í´_ The NDV vaccine is an oil emulsion with inactivated paramyxovirus serotype-1 (PMV-1)	Substrates of pathogenic origins	4	Yes	No	chick mass gain	Offspring traits	Offspring traits and success	F-ratio	12			6				direction = supprting terminal investiment (treatment more)	table 1, page 2827	sample sizes for mothers not for chicks	Table			4.59	52								exact							Treatment > Control
es4	sample1	Rose	paper10	10.1111/j.0014-3820.2004.tb01633.x	Passer domesticus	Wild or immediate offspring of wild	Breeding females	Wild	Female	Unclear/unreported	injecting them with a Newcastle disease virus (NDV) vaccine _Í´_ 0.025 ml of a vaccine against NDV (Nobi-Vac-Paramyxo, Buck- inghamshire, U.K.) by subcutaneous injection into the back of the neck _Í´_ The NDV vaccine is an oil emulsion with inactivated paramyxovirus serotype-1 (PMV-1)	Substrates of pathogenic origins	4	Yes	No	chick tarsus growth	Offspring traits	Offspring traits and success	F-ratio	12			6				direction = supprting terminal investiment (treatment more)	table 1, page 2827	sample sizes for mothers not for chicks	Table			9.75	53								exact							Treatment > Control
es1	sample1	Yong	paper11	10.1098/rspb.2012.0443	Troglodytes aedon	Wild or immediate offspring of wild	breeding females	Wild	Female	Unclear/unreported	50 ml of PBS containing 0.1 mg x kg body mass^-1 LPS	Substrates of pathogenic origins	2	Yes	No	Produce replacement clutch	Reproductive output	Reproductive output	Binary count data	28			27					2893		Text								14	13	15	13	exact
es2	sample1	Yong	paper11	10.1098/rspb.2012.0443	Troglodytes aedon	Wild or immediate offspring of wild	breeding females	Wild	Female	Unclear/unreported	50 ml of PBS containing 0.1 mg x kg body mass^-1 LPS	Substrates of pathogenic origins	2	Yes	No	Number of fledglings	Reproductive output	Reproductive output	Descriptive stats	15	4.6	0.3	14	4.6	0.3	se		2893		Text												exact
es1	sample1	Rose	paper12	10.1086/681017	Troglodytes aedon	Wild or immediate offspring of wild	females in the experiment would be breeding for the last time of the season...Once females completed their clutches, we captured them shortly into incubation	Wild	Female	Unclear/unreported	Experimental group females were injected with 50 mL of phosphate-buffered saline (PBS) containing 0.1 mg/kg body mass LPS (from Salmonella enterica serotype typhimurium; Sigma product number L7261)	Substrates of pathogenic origins	9	No	No	clutch size	Reproductive output	Reproductive output	Descriptive stats	42	5.458	0.898	48	5.19	0.994	sd	see R file for descriptive statistics calculations	raw data file: FEMALES		Source data	https://datadryad.org/stash/dataset/doi:10.5061/dryad.6km3j											exact
es2	sample1	Rose	paper12	10.1086/681017	Troglodytes aedon	Wild or immediate offspring of wild	females in the experiment would be breeding for the last time of the season...Once females completed their clutches, we captured them shortly into incubation	Wild	Female	Unclear/unreported	Experimental group females were injected with 50 mL of phosphate-buffered saline (PBS) containing 0.1 mg/kg body mass LPS (from Salmonella enterica serotype typhimurium; Sigma product number L7261)	Substrates of pathogenic origins	9	No	No	number fledged offspring	Reproductive output	Reproductive output	Descriptive stats	40	2.089	2.098	45	2.275	2.253	sd	see R file for descriptive statistics calculations	raw data file: FEMALES		Source data	https://datadryad.org/stash/dataset/doi:10.5061/dryad.6km3j											exact
es3	sample1	Rose	paper12	10.1086/681017	Troglodytes aedon	Wild or immediate offspring of wild	females in the experiment would be breeding for the last time of the season...Once females completed their clutches, we captured them shortly into incubation	Wild	Female	Unclear/unreported	Experimental group females were injected with 50 mL of phosphate-buffered saline (PBS) containing 0.1 mg/kg body mass LPS (from Salmonella enterica serotype typhimurium; Sigma product number L7261)	Substrates of pathogenic origins	9	No	No	provisioning trips per hour	Parental care provisioning	Parental care provisioning	Descriptive stats	27	5	3.344	28	12.556	4.644	sd	see R file for descriptive statistics calculations	raw data file: FEMALES		Source data	https://datadryad.org/stash/dataset/doi:10.5061/dryad.6km3j											exact
es4	sample1	Rose	paper12	10.1086/681017	Troglodytes aedon	Wild or immediate offspring of wild	females in the experiment would be breeding for the last time of the season...Once females completed their clutches, we captured them shortly into incubation	Wild	Female	Unclear/unreported	Experimental group females were injected with 50 mL of phosphate-buffered saline (PBS) containing 0.1 mg/kg body mass LPS (from Salmonella enterica serotype typhimurium; Sigma product number L7261)	Substrates of pathogenic origins	9	No	No	minutes spent inside nestbox	Parental care provisioning	Parental care provisioning	Descriptive stats	27	27.512	11.881	28	30.479	8.458	sd	see R file for descriptive statistics calculations	raw data file: FEMALES		Source data	https://datadryad.org/stash/dataset/doi:10.5061/dryad.6km3j											exact
es5	sample1	Rose	paper12	10.1086/681017	Troglodytes aedon	Wild or immediate offspring of wild	females in the experiment would be breeding for the last time of the season...Once females completed their clutches, we captured them shortly into incubation	Wild	Female	Unclear/unreported	Experimental group females were injected with 50 mL of phosphate-buffered saline (PBS) containing 0.1 mg/kg body mass LPS (from Salmonella enterica serotype typhimurium; Sigma product number L7261)	Substrates of pathogenic origins	9	No	No	egg mass (g)	Reproductive output	Reproductive output	Descriptive stats	13	1.466	0.137	11	1.507	0.169	sd	see R file for descriptive statistics calculations	raw data file: EGGS		Source data	https://datadryad.org/stash/dataset/doi:10.5061/dryad.6km3j											exact
es6	sample1	Rose	paper12	10.1086/681017	Troglodytes aedon	Wild or immediate offspring of wild	females in the experiment would be breeding for the last time of the season...Once females completed their clutches, we captured them shortly into incubation	Wild	Female	Unclear/unreported	Experimental group females were injected with 50 mL of phosphate-buffered saline (PBS) containing 0.1 mg/kg body mass LPS (from Salmonella enterica serotype typhimurium; Sigma product number L7261)	Substrates of pathogenic origins	9	No	No	yolk mass (g)	Reproductive output	Others	Descriptive stats	13	0.27	0.031	11	0.305	0.031	sd	see R file for descriptive statistics calculations	raw data file: EGGS		Source data	https://datadryad.org/stash/dataset/doi:10.5061/dryad.6km3j											exact
es7	sample1	Rose	paper12	10.1086/681017	Troglodytes aedon	Wild or immediate offspring of wild	females in the experiment would be breeding for the last time of the season...Once females completed their clutches, we captured them shortly into incubation	Wild	Female	Unclear/unreported	Experimental group females were injected with 50 mL of phosphate-buffered saline (PBS) containing 0.1 mg/kg body mass LPS (from Salmonella enterica serotype typhimurium; Sigma product number L7261)	Substrates of pathogenic origins	9	No	No	whether the nest succeeded or failed	Reproductive output	Reproductive output	Descriptive stats	13	0.492	0.504	11	0.457	0.502	sd	see R file for descriptive statistics calculations	raw data file: EGGS		Source data	https://datadryad.org/stash/dataset/doi:10.5061/dryad.6km3j											exact
es8	sample1	Rose	paper12	10.1086/681017	Troglodytes aedon	Wild or immediate offspring of wild	females in the experiment would be breeding for the last time of the season...Once females completed their clutches, we captured them shortly into incubation	Wild	Female	Unclear/unreported	Experimental group females were injected with 50 mL of phosphate-buffered saline (PBS) containing 0.1 mg/kg body mass LPS (from Salmonella enterica serotype typhimurium; Sigma product number L7261)	Substrates of pathogenic origins	9	No	No	nestling mass day 11 (g)	Parental care provisioning	Offspring traits and success	Descriptive stats	22	9.64	0.919	25	10.379	0.834	sd	although this is an offspring trait, the offspring were obtained from a different nest (natural), so here we are only looking at phenotypic differences caused by differences in parental care between control and treatment mothers. See R file for descriptive statistics calculations	raw data file: NESTLINGS		Source data	https://datadryad.org/stash/dataset/doi:10.5061/dryad.6km3j											exact
es9	sample1	Rose	paper12	10.1086/681017	Troglodytes aedon	Wild or immediate offspring of wild	females in the experiment would be breeding for the last time of the season...Once females completed their clutches, we captured them shortly into incubation	Wild	Female	Unclear/unreported	Experimental group females were injected with 50 mL of phosphate-buffered saline (PBS) containing 0.1 mg/kg body mass LPS (from Salmonella enterica serotype typhimurium; Sigma product number L7261)	Substrates of pathogenic origins	9	No	No	nestling tarsus length (mm) day 11	Parental care provisioning	Offspring traits and success	Descriptive stats	22	18.615	0.807	25	18.678	0.622	sd	although this is an offspring trait, the offspring were obtained from a different nest (natural), so here we are only looking at phenotypic differences caused by differences in parental care between control and treatment mothers. See R file for descriptive statistics calculations	raw data file: NESTLINGS		Source data	https://datadryad.org/stash/dataset/doi:10.5061/dryad.6km3j											exact
es1	sample1	Yong	paper13	10.1111/j.1749-7345.1985.tb00207.x	Penaeus setiferus	Wild or immediate offspring of wild	Adult (older and young of the year)	Laboratory	Male	Unclear/unreported	inoculated with killed Vibrio bacterin	Substrates of pathogenic origins	1	Yes	No	Sperm count	Post-copulatory trait	Primary sexual characteristics	Descriptive stats	3	0.53	0.533	3	31.75	23.982	se		1		Table												exact
es1	sample1	Rose	paper14	10.7717/peerj.1766	Passer domesticus	Wild or immediate offspring of wild	Breeding females	Wild	Female	Unclear/unreported	Newly captured females were randomly assigned to the treatment (subcutaneous injection of 0.2 ml of a commercial inactivated NDV vaccine HIPRAVIAR BPL2)	Substrates of pathogenic origins	3	Yes	Yes	clutch size	Reproductive output	Reproductive output	Descriptive stats	10	5.816	0.635	10	5.933	0.539	sd	meta-data is of poor quality. Might be more effect sizes to extract if authors are contacted to clarify	raw data file processed with R code: 10.7717/peerj.1766/supp-2		Source data												exact
es2	sample1	Rose	paper14	10.7717/peerj.1766	Passer domesticus	Wild or immediate offspring of wild	Breeding females	Wild	Female	Unclear/unreported	Newly captured females were randomly assigned to the treatment (subcutaneous injection of 0.2 ml of a commercial inactivated NDV vaccine HIPRAVIAR BPL2)	Substrates of pathogenic origins	3	Yes	Yes	fledgling success	Reproductive output	Reproductive output	Descriptive stats	10	0.822	0.387	9	0.711	0.458	sd	meta-data is of poor quality. Might be more effect sizes to extract if authors are contacted to clarify	raw data file processed with R code: 10.7717/peerj.1766/supp-2		Source data												exact
es3	sample1	Rose	paper14	10.7717/peerj.1766	Passer domesticus	Wild or immediate offspring of wild	Breeding females	Wild	Female	Unclear/unreported	Newly captured females were randomly assigned to the treatment (subcutaneous injection of 0.2 ml of a commercial inactivated NDV vaccine HIPRAVIAR BPL2)	Substrates of pathogenic origins	3	Yes	Yes	chick weight at 4 days post hatching	Reproductive output	Offspring traits and success	Descriptive stats	10	10.051	3.337	10	11.007	4.223	sd	meta-data is of poor quality. Might be more effect sizes to extract if authors are contacted to clarify	raw data file processed with R code: 10.7717/peerj.1766/supp-2		Source data												exact
es1	sample1	Yong	paper15	10.1242/bio.028803	Tachycineta bicolor	Wild or immediate offspring of wild	after-second-year	Wild	Female	Yes	intra-abdominal injection of 20Íè_g Lipopolysaccharide suspended in 100 Íè_l phosphate buffered saline concentration of approximately 1 mg kg__Í_1 body mass	Substrates of pathogenic origins	5	No	No	clutch initiation	Reproductive output	Others	Binary count data	36			25					2		Text								13	12	13	24	exact
es2	sample1	Yong	paper15	10.1242/bio.028803	Tachycineta bicolor	Wild or immediate offspring of wild	after-second-year	Wild	Female	Yes	intra-abdominal injection of 20Íè_g Lipopolysaccharide suspended in 100 Íè_l phosphate buffered saline concentration of approximately 1 mg kg__Í_1 body mass	Substrates of pathogenic origins	5	No	No	clutch initiation timing	Others	Others	Descriptive stats	13	9.23	0.82	13	10	0.9	se		2		Text												exact
es3	sample1	Yong	paper15	10.1242/bio.028803	Tachycineta bicolor	Wild or immediate offspring of wild	after-second-year	Wild	Female	Yes	intra-abdominal injection of 20Íè_g Lipopolysaccharide suspended in 100 Íè_l phosphate buffered saline concentration of approximately 1 mg kg__Í_1 body mass	Substrates of pathogenic origins	5	No	No	clutch size	Reproductive output	Reproductive output	Descriptive stats	13	5.69	0.21	13	5.38	0.24	se		2		Text												exact
es4	sample1	Yong	paper15	10.1242/bio.028803	Tachycineta bicolor	Wild or immediate offspring of wild	after-second-year	Wild	Female	Yes	intra-abdominal injection of 20Íè_g Lipopolysaccharide suspended in 100 Íè_l phosphate buffered saline concentration of approximately 1 mg kg__Í_1 body mass	Substrates of pathogenic origins	5	No	No	hatching success	Reproductive output	Reproductive output	Descriptive stats	13	90.1	3.5	13	84.6	6.6	se		2		Text												exact
es5	sample1	Yong	paper15	10.1242/bio.028803	Tachycineta bicolor	Wild or immediate offspring of wild	after-second-year	Wild	Female	Yes	intra-abdominal injection of 20Íè_g Lipopolysaccharide suspended in 100 Íè_l phosphate buffered saline concentration of approximately 1 mg kg__Í_1 body mass	Substrates of pathogenic origins	5	No	No	wing length	Offspring traits	Offspring traits and success	Descriptive stats	13	26.89	0.62	13	28.19	0.61	se	Shin to help estimate N. Data provided but confusing.	4		Text												estimated						Yes
es1	sample1	Rose	paper16	10.1111/j.1365-2656.2010.01696.x	Chlamydotis undulata	Wild or immediate offspring of wild	All the 71 males used in this study were 5 years old and sexually mature	Laboratory	Male	Yes	36 males received an intramuscular injection, in the thigh, of Escherichia coli lipopolysaccharide (LPS) solution (1 mg/kg body mass; LPS serotype 055:B5; Sigma L2880, Sigma-Aldrich, St. Louis, MO)	Substrates of pathogenic origins	16	Yes	No	frequency of observations in which males were performing a courtship display	Mating/courtship behaviour and effort	Mating/courtship behaviour and effort	Descriptive stats	36	0.335752212	0.182194315	35	0.205663717	0.165663717	sd		Fig. 1, page 846		Fig	paper16_sample1_es01											exact
es10	sample1	Rose	paper16	10.1111/j.1365-2656.2010.01696.x	Chlamydotis undulata	Wild or immediate offspring of wild	All the 71 males used in this study were 5 years old and sexually mature	Laboratory	Male	Yes	36 males received an intramuscular injection, in the thigh, of Escherichia coli lipopolysaccharide (LPS) solution (1 mg/kg body mass; LPS serotype 055:B5; Sigma L2880, Sigma-Aldrich, St. Louis, MO)	Substrates of pathogenic origins	16	Yes	No	very early hatching failure (infertile eggs and very early embryo mortality)	Offspring traits	Reproductive output	Descriptive stats	36	10.64030132	92.47356346	35	29.47269303	77.40112994	sd		Fig. 4A, page 848	to interpret would need to reverse the effect size; control has an SD of zero; not entirely clear what the sample size is	Fig	paper16_sample1_es10											estimated
es11	sample1	Rose	paper16	10.1111/j.1365-2656.2010.01696.x	Chlamydotis undulata	Wild or immediate offspring of wild	All the 71 males used in this study were 5 years old and sexually mature	Laboratory	Male	Yes	36 males received an intramuscular injection, in the thigh, of Escherichia coli lipopolysaccharide (LPS) solution (1 mg/kg body mass; LPS serotype 055:B5; Sigma L2880, Sigma-Aldrich, St. Louis, MO)	Substrates of pathogenic origins	16	Yes	No	very early hatching failure (infertile eggs and very early embryo mortality)	Offspring traits	Reproductive output	Descriptive stats	36	0.094161959	0	35	30.13182674	96.61016949	sd		Fig. 4A, page 848	to interpret would need to reverse the effect size; control has an SD of zero; not entirely clear what the sample size is	Fig	paper16_sample1_es11											estimated
es12	sample1	Rose	paper16	10.1111/j.1365-2656.2010.01696.x	Chlamydotis undulata	Wild or immediate offspring of wild	All the 71 males used in this study were 5 years old and sexually mature	Laboratory	Male	Yes	36 males received an intramuscular injection, in the thigh, of Escherichia coli lipopolysaccharide (LPS) solution (1 mg/kg body mass; LPS serotype 055:B5; Sigma L2880, Sigma-Aldrich, St. Louis, MO)	Substrates of pathogenic origins	16	Yes	No	very early hatching failure (infertile eggs and very early embryo mortality)	Offspring traits	Reproductive output	Descriptive stats	36	20.05649718	70.74784675	35	23.54048964	82.48587571	sd		Fig. 4A, page 848	to interpret would need to reverse the effect size; control has an SD of zero; not entirely clear what the sample size is	Fig	paper16_sample1_es12											estimated
es13	sample1	Rose	paper16	10.1111/j.1365-2656.2010.01696.x	Chlamydotis undulata	Wild or immediate offspring of wild	All the 71 males used in this study were 5 years old and sexually mature	Laboratory	Male	Yes	36 males received an intramuscular injection, in the thigh, of Escherichia coli lipopolysaccharide (LPS) solution (1 mg/kg body mass; LPS serotype 055:B5; Sigma L2880, Sigma-Aldrich, St. Louis, MO)	Substrates of pathogenic origins	16	Yes	No	hatching success	Offspring traits	Reproductive output	Descriptive stats	36	77.96610169	58.15807244	35	60.16949153	67.11864407	sd		Fig. 4B, page 848	; not entirely clear what the sample size is	Fig	paper16_sample1_es13											estimated
es14	sample1	Rose	paper16	10.1111/j.1365-2656.2010.01696.x	Chlamydotis undulata	Wild or immediate offspring of wild	All the 71 males used in this study were 5 years old and sexually mature	Laboratory	Male	Yes	36 males received an intramuscular injection, in the thigh, of Escherichia coli lipopolysaccharide (LPS) solution (1 mg/kg body mass; LPS serotype 055:B5; Sigma L2880, Sigma-Aldrich, St. Louis, MO)	Substrates of pathogenic origins	16	Yes	No	hatching success	Offspring traits	Reproductive output	Descriptive stats	36	62.98811545	55.24352938	35	57.38539898	68.25127334	sd		Fig. 4B, page 848	; not entirely clear what the sample size is	Fig	paper16_sample1_es14											estimated
es15	sample1	Rose	paper16	10.1111/j.1365-2656.2010.01696.x	Chlamydotis undulata	Wild or immediate offspring of wild	All the 71 males used in this study were 5 years old and sexually mature	Laboratory	Male	Yes	36 males received an intramuscular injection, in the thigh, of Escherichia coli lipopolysaccharide (LPS) solution (1 mg/kg body mass; LPS serotype 055:B5; Sigma L2880, Sigma-Aldrich, St. Louis, MO)	Substrates of pathogenic origins	16	Yes	No	hatching success	Offspring traits	Reproductive output	Descriptive stats	36	68.6440678	65.17715015	35	41.18644068	74.23728814	sd		Fig. 4B, page 848	; not entirely clear what the sample size is	Fig	paper16_sample1_es15											estimated
es16	sample1	Rose	paper16	10.1111/j.1365-2656.2010.01696.x	Chlamydotis undulata	Wild or immediate offspring of wild	All the 71 males used in this study were 5 years old and sexually mature	Laboratory	Male	Yes	36 males received an intramuscular injection, in the thigh, of Escherichia coli lipopolysaccharide (LPS) solution (1 mg/kg body mass; LPS serotype 055:B5; Sigma L2880, Sigma-Aldrich, St. Louis, MO)	Substrates of pathogenic origins	16	Yes	No	hatching success	Offspring traits	Reproductive output	Descriptive stats	36	69.3220339	50.13626935	35	52.37288136	64.06779661	sd		Fig. 4B, page 848	; not entirely clear what the sample size is	Fig	paper16_sample1_es16											estimated
es2	sample1	Rose	paper16	10.1111/j.1365-2656.2010.01696.x	Chlamydotis undulata	Wild or immediate offspring of wild	All the 71 males used in this study were 5 years old and sexually mature	Laboratory	Male	Yes	36 males received an intramuscular injection, in the thigh, of Escherichia coli lipopolysaccharide (LPS) solution (1 mg/kg body mass; LPS serotype 055:B5; Sigma L2880, Sigma-Aldrich, St. Louis, MO)	Substrates of pathogenic origins	16	Yes	No	frequency of observations in which males were performing a courtship display	Mating/courtship behaviour and effort	Mating/courtship behaviour and effort	Descriptive stats	36	0.358969805	0.179689102	35	0.29982238	0.195026643	sd		Fig. 1, page 846		Fig	paper16_sample1_es02											exact
es3	sample1	Rose	paper16	10.1111/j.1365-2656.2010.01696.x	Chlamydotis undulata	Wild or immediate offspring of wild	All the 71 males used in this study were 5 years old and sexually mature	Laboratory	Male	Yes	36 males received an intramuscular injection, in the thigh, of Escherichia coli lipopolysaccharide (LPS) solution (1 mg/kg body mass; LPS serotype 055:B5; Sigma L2880, Sigma-Aldrich, St. Louis, MO)	Substrates of pathogenic origins	16	Yes	No	frequency of observations in which males were performing a courtship display	Mating/courtship behaviour and effort	Mating/courtship behaviour and effort	Descriptive stats	36	0.367553191	0.173076802	35	0.339893617	0.191489362	sd		Fig. 1, page 846		Fig	paper16_sample1_es03											exact
es4	sample1	Rose	paper16	10.1111/j.1365-2656.2010.01696.x	Chlamydotis undulata	Wild or immediate offspring of wild	All the 71 males used in this study were 5 years old and sexually mature	Laboratory	Male	Yes	36 males received an intramuscular injection, in the thigh, of Escherichia coli lipopolysaccharide (LPS) solution (1 mg/kg body mass; LPS serotype 055:B5; Sigma L2880, Sigma-Aldrich, St. Louis, MO)	Substrates of pathogenic origins	16	Yes	No	frequency of observations in which males were performing a courtship display	Mating/courtship behaviour and effort	Mating/courtship behaviour and effort	Descriptive stats	36	0.350088496	0.175911753	35	0.332566372	0.156106195	sd		Fig. 1, page 846		Fig	paper16_sample1_es04											exact
es5	sample1	Rose	paper16	10.1111/j.1365-2656.2010.01696.x	Chlamydotis undulata	Wild or immediate offspring of wild	All the 71 males used in this study were 5 years old and sexually mature	Laboratory	Male	Yes	36 males received an intramuscular injection, in the thigh, of Escherichia coli lipopolysaccharide (LPS) solution (1 mg/kg body mass; LPS serotype 055:B5; Sigma L2880, Sigma-Aldrich, St. Louis, MO)	Substrates of pathogenic origins	16	Yes	No	number of spermatozoa	Post-copulatory trait	Primary sexual characteristics	Descriptive stats	36	40.73741007	53.73417789	35	28.32733813	34.5323741	sd		Calibri (Body)		Fig	paper16_sample1_es05											exact
es6	sample1	Rose	paper16	10.1111/j.1365-2656.2010.01696.x	Chlamydotis undulata	Wild or immediate offspring of wild	All the 71 males used in this study were 5 years old and sexually mature	Laboratory	Male	Yes	36 males received an intramuscular injection, in the thigh, of Escherichia coli lipopolysaccharide (LPS) solution (1 mg/kg body mass; LPS serotype 055:B5; Sigma L2880, Sigma-Aldrich, St. Louis, MO)	Substrates of pathogenic origins	16	Yes	No	number of spermatozoa	Post-copulatory trait	Primary sexual characteristics	Descriptive stats	36	26.25899281	34.04938005	35	11.51079137	19.96402878	sd		Calibri (Body)		Fig	paper16_sample1_es06											exact
es7	sample1	Rose	paper16	10.1111/j.1365-2656.2010.01696.x	Chlamydotis undulata	Wild or immediate offspring of wild	All the 71 males used in this study were 5 years old and sexually mature	Laboratory	Male	Yes	36 males received an intramuscular injection, in the thigh, of Escherichia coli lipopolysaccharide (LPS) solution (1 mg/kg body mass; LPS serotype 055:B5; Sigma L2880, Sigma-Aldrich, St. Louis, MO)	Substrates of pathogenic origins	16	Yes	No	number of spermatozoa	Post-copulatory trait	Primary sexual characteristics	Descriptive stats	36	17.62589928	21.28086253	35	15.28776978	29.13669065	sd		Calibri (Body)		Fig	paper16_sample1_es07											exact
es8	sample1	Rose	paper16	10.1111/j.1365-2656.2010.01696.x	Chlamydotis undulata	Wild or immediate offspring of wild	All the 71 males used in this study were 5 years old and sexually mature	Laboratory	Male	Yes	36 males received an intramuscular injection, in the thigh, of Escherichia coli lipopolysaccharide (LPS) solution (1 mg/kg body mass; LPS serotype 055:B5; Sigma L2880, Sigma-Aldrich, St. Louis, MO)	Substrates of pathogenic origins	16	Yes	No	number of spermatozoa	Post-copulatory trait	Primary sexual characteristics	Descriptive stats	36	21.005386	26.55332039	35	17.23518851	25.31418312	sd		Calibri (Body)		Fig	paper16_sample1_es08											exact
es9	sample1	Rose	paper16	10.1111/j.1365-2656.2010.01696.x	Chlamydotis undulata	Wild or immediate offspring of wild	All the 71 males used in this study were 5 years old and sexually mature	Laboratory	Male	Yes	36 males received an intramuscular injection, in the thigh, of Escherichia coli lipopolysaccharide (LPS) solution (1 mg/kg body mass; LPS serotype 055:B5; Sigma L2880, Sigma-Aldrich, St. Louis, MO)	Substrates of pathogenic origins	16	Yes	No	very early hatching failure (infertile eggs and very early embryo mortality)	Offspring traits	Reproductive output	Descriptive stats	36	0.187969925	0	35	14.37969925	101.5037594	sd		Fig. 4A, page 848	to interpret would need to reverse the effect size; control has an SD of zero; not entirely clear what the sample size is	Fig	paper16_sample1_es09											estimated
es1	sample1	Yong	paper17	10.1007/s00114-017-1473-5	Nicrophorus vespilloides	Wild-caught but kept in the lab/zoo/research facilities for several generations	between 20 and 35 days of age	Laboratory	Male	Unclear/unreported	Implant-challenged males were implanted with a nylon filament	Non-pathogenic foreign bodies	8	No	No	emh pheromone amount	Pre-mating physical trait	Mating/courtship behaviour and effort	Descriptive stats	24	25.48543689	44.23350409	24	16.16504854	34.95873711	sd		8	shared treatment1	Fig	paper17_sample1_es1											exact
es2	sample1	Yong	paper17	10.1007/s00114-017-1473-5	Nicrophorus vespilloides	Wild-caught but kept in the lab/zoo/research facilities for several generations	between 20 and 35 days of age	Laboratory	Male	Unclear/unreported	Implant-challenged males were implanted with a nylon filament	Non-pathogenic foreign bodies	8	No	No	emh pheromone amount	Pre-mating physical trait	Mating/courtship behaviour and effort	Descriptive stats	24	16.31067961	18.54953397	24	16.31067961	35.67218072	sd		8	shared treatment1	Fig	paper17_sample1_es2											exact
es3	sample1	Yong	paper17	10.1007/s00114-017-1473-5	Nicrophorus vespilloides	Wild-caught but kept in the lab/zoo/research facilities for several generations	between 20 and 35 days of age	Laboratory	Male	Unclear/unreported	Implant-challenged males were implanted with a nylon filament	Non-pathogenic foreign bodies	8	No	No	ga pheromone amount	Pre-mating physical trait	Mating/courtship behaviour and effort	Descriptive stats	24	35.01210654	22.06320059	24	40.6779661	54.09042725	sd		8	shared treatment2	Fig	paper17_sample1_es3											exact
es4	sample1	Yong	paper17	10.1007/s00114-017-1473-5	Nicrophorus vespilloides	Wild-caught but kept in the lab/zoo/research facilities for several generations	between 20 and 35 days of age	Laboratory	Male	Unclear/unreported	Implant-challenged males were implanted with a nylon filament	Non-pathogenic foreign bodies	8	No	No	ga pheromone amount	Pre-mating physical trait	Mating/courtship behaviour and effort	Descriptive stats	24	33.49514563	26.39741373	24	40.77669903	54.22171469	sd		8	shared treatment2	Fig	paper17_sample1_es4											exact
es5	sample1	Yong	paper17	10.1007/s00114-017-1473-5	Nicrophorus vespilloides	Wild-caught but kept in the lab/zoo/research facilities for several generations	between 20 and 35 days of age	Laboratory	Male	Unclear/unreported	Implant-challenged males were implanted with a nylon filament	Non-pathogenic foreign bodies	8	No	No	pheromone production duration	Mating/courtship behaviour and effort	Mating/courtship behaviour and effort	Descriptive stats	24	101.8362283	51.05636188	24	63.12655087	37.92758311	sd		s3	shared treatment3	Fig	paper17_sample1_es5											exact
es6	sample1	Yong	paper17	10.1007/s00114-017-1473-5	Nicrophorus vespilloides	Wild-caught but kept in the lab/zoo/research facilities for several generations	between 20 and 35 days of age	Laboratory	Male	Unclear/unreported	Implant-challenged males were implanted with a nylon filament	Non-pathogenic foreign bodies	8	No	No	pheromone production duration	Mating/courtship behaviour and effort	Mating/courtship behaviour and effort	Descriptive stats	24	79.50372208	43.7625959	24	63.12655087	35.01007672	sd		s3	shared treatment3	Fig	paper17_sample1_es6											exact
es7	sample2	Yong	paper17	10.1007/s00114-017-1473-5	Nicrophorus vespilloides	Wild-caught but kept in the lab/zoo/research facilities for several generations	between 20 and 35 days of age	Laboratory	Male	Unclear/unreported	Implant-challenged males were implanted with a nylon filament	Non-pathogenic foreign bodies	8	No	No	no females attracted	Pre-mating physical trait	Mating/courtship behaviour and effort	Descriptive stats	24	1.583333333	2.244155049	24	1.5	1.793708813	sd			shared treatment4	Source data												exact
es8	sample2	Yong	paper17	10.1007/s00114-017-1473-5	Nicrophorus vespilloides	Wild-caught but kept in the lab/zoo/research facilities for several generations	between 20 and 35 days of age	Laboratory	Male	Unclear/unreported	Implant-challenged males were implanted with a nylon filament	Non-pathogenic foreign bodies	8	No	No	no females attracted	Pre-mating physical trait	Mating/courtship behaviour and effort	Descriptive stats	24	1.583333333	3.006032582	24	1.5	1.793708813	sd			shared treatment4	Source data												exact
es1	sample1	Yong	paper19	10.1098/rspb.2012.1914	Allonemobius socius	Wild or immediate offspring of wild	Young and old combined. Survival to day 9 was approximately 90 per cent, while survival from day 9 to day 30 was approximately 60 per cent (survival rates after the LPS inoculation were similar between the age groups).	Laboratory	Male	Unclear/unreported	Five doses were constructed: 0.01, 0.1, 1.0, 10 and 50 microgram of LPS.	Substrates of pathogenic origins	5	Yes	No	chirps per minute	Mating/courtship behaviour and effort	Mating/courtship behaviour and effort	Descriptive stats	71	238.7089716	94.69351205	72	203.0415755	88.50222957	sd	0.01 lps	2a	shared control1	Fig	paper19_sample1_es1											estimated
es2	sample1	Yong	paper19	10.1098/rspb.2012.1914	Allonemobius socius	Wild or immediate offspring of wild	Young and old combined. Survival to day 9 was approximately 90 per cent, while survival from day 9 to day 30 was approximately 60 per cent (survival rates after the LPS inoculation were similar between the age groups).	Laboratory	Male	Unclear/unreported	Five doses were constructed: 0.01, 0.1, 1.0, 10 and 50 microgram of LPS.	Substrates of pathogenic origins	5	Yes	No	chirps per minute	Mating/courtship behaviour and effort	Mating/courtship behaviour and effort	Descriptive stats	71	238.4095861	96.12954934	72	216.4052288	86.28083646	sd	0.1 lps	2a	shared control1	Fig	paper19_sample1_es2											estimated
es3	sample1	Yong	paper19	10.1098/rspb.2012.1914	Allonemobius socius	Wild or immediate offspring of wild	Young and old combined. Survival to day 9 was approximately 90 per cent, while survival from day 9 to day 30 was approximately 60 per cent (survival rates after the LPS inoculation were similar between the age groups).	Laboratory	Male	Unclear/unreported	Five doses were constructed: 0.01, 0.1, 1.0, 10 and 50 microgram of LPS.	Substrates of pathogenic origins	5	Yes	No	chirps per minute	Mating/courtship behaviour and effort	Mating/courtship behaviour and effort	Descriptive stats	71	238.627451	96.12954934	72	233.6165577	80.77354902	sd	1 lps	2a	shared control1	Fig	paper19_sample1_es3											estimated
es4	sample1	Yong	paper19	10.1098/rspb.2012.1914	Allonemobius socius	Wild or immediate offspring of wild	Young and old combined. Survival to day 9 was approximately 90 per cent, while survival from day 9 to day 30 was approximately 60 per cent (survival rates after the LPS inoculation were similar between the age groups).	Laboratory	Male	Unclear/unreported	Five doses were constructed: 0.01, 0.1, 1.0, 10 and 50 microgram of LPS.	Substrates of pathogenic origins	5	Yes	No	chirps per minute	Mating/courtship behaviour and effort	Mating/courtship behaviour and effort	Descriptive stats	71	238.4095861	94.28090416	72	238.1917211	88.11659894	sd	10 lps	2a	shared control1	Fig	paper19_sample1_es4											estimated
es5	sample1	Yong	paper19	10.1098/rspb.2012.1914	Allonemobius socius	Wild or immediate offspring of wild	Young and old combined. Survival to day 9 was approximately 90 per cent, while survival from day 9 to day 30 was approximately 60 per cent (survival rates after the LPS inoculation were similar between the age groups).	Laboratory	Male	Unclear/unreported	Five doses were constructed: 0.01, 0.1, 1.0, 10 and 50 microgram of LPS.	Substrates of pathogenic origins	5	Yes	No	chirps per minute	Mating/courtship behaviour and effort	Mating/courtship behaviour and effort	Descriptive stats	71	238.7089716	98.40698311	72	201.5098468	88.50222957	sd	50 lps	2a	shared control1	Fig	paper19_sample1_es5											estimated
es1	sample2	Yong	paper19	10.1098/rspb.2012.1914	Allonemobius socius	Wild or immediate offspring of wild	Young (Survival to day 9)	Laboratory	Male	Unclear/unreported	Five doses were constructed: 0.01, 0.1, 1.0, 10 and 50 microgram of LPS.	Substrates of pathogenic origins	15	Yes	No	interchirp interval	Mating/courtship behaviour and effort	Mating/courtship behaviour and effort	Descriptive stats	46	0.141730769	0.066519006	46	0.152115385	0.05869324	sd		2	0.01 lps. negatively related to mating success. shared control1	Fig	paper19_sample2_es1											estimated
es10	sample2	Yong	paper19	10.1098/rspb.2012.1914	Allonemobius socius	Wild or immediate offspring of wild	Young (Survival to day 9)	Laboratory	Male	Unclear/unreported	Five doses were constructed: 0.01, 0.1, 1.0, 10 and 50 microgram of LPS.	Substrates of pathogenic origins	15	Yes	No	song pc1	Mating/courtship behaviour and effort	Mating/courtship behaviour and effort	Descriptive stats	46	-0.287153652	2.091076045	46	0.474559194	2.050074554	sd		3	50 lps. negatively related to mating success. shared control2	Fig	paper19_sample2_es10											estimated
es11	sample2	Yong	paper19	10.1098/rspb.2012.1914	Allonemobius socius	Wild or immediate offspring of wild	Young (Survival to day 9)	Laboratory	Male	Unclear/unreported	Five doses were constructed: 0.01, 0.1, 1.0, 10 and 50 microgram of LPS.	Substrates of pathogenic origins	15	Yes	No	mating duration	Mating/courtship behaviour and effort	Mating/courtship behaviour and effort	Descriptive stats	46	9.096153846	14.3472365	46	18.45673077	12.55383194	sd		4	0.01 lps. shared control3	Fig	paper19_sample2_es11											estimated
es12	sample2	Yong	paper19	10.1098/rspb.2012.1914	Allonemobius socius	Wild or immediate offspring of wild	Young (Survival to day 9)	Laboratory	Male	Unclear/unreported	Five doses were constructed: 0.01, 0.1, 1.0, 10 and 50 microgram of LPS.	Substrates of pathogenic origins	15	Yes	No	mating duration	Mating/courtship behaviour and effort	Mating/courtship behaviour and effort	Descriptive stats	46	9.140096618	13.69571948	46	12.85990338	11.17282379	sd		4	0.1 lps. shared control3	Fig	paper19_sample2_es12											estimated
es13	sample2	Yong	paper19	10.1098/rspb.2012.1914	Allonemobius socius	Wild or immediate offspring of wild	Young (Survival to day 9)	Laboratory	Male	Unclear/unreported	Five doses were constructed: 0.01, 0.1, 1.0, 10 and 50 microgram of LPS.	Substrates of pathogenic origins	15	Yes	No	mating duration	Mating/courtship behaviour and effort	Mating/courtship behaviour and effort	Descriptive stats	46	9.096153846	13.62987468	46	13.11538462	10.76042738	sd		4	1 lps. shared control3	Fig	paper19_sample2_es13											estimated
es14	sample2	Yong	paper19	10.1098/rspb.2012.1914	Allonemobius socius	Wild or immediate offspring of wild	Young (Survival to day 9)	Laboratory	Male	Unclear/unreported	Five doses were constructed: 0.01, 0.1, 1.0, 10 and 50 microgram of LPS.	Substrates of pathogenic origins	15	Yes	No	mating duration	Mating/courtship behaviour and effort	Mating/courtship behaviour and effort	Descriptive stats	46	9.149038462	13.98855559	46	11.05288462	12.55383194	sd		4	10 lps. shared control3	Fig	paper19_sample2_es14											estimated
es15	sample2	Yong	paper19	10.1098/rspb.2012.1914	Allonemobius socius	Wild or immediate offspring of wild	Young (Survival to day 9)	Laboratory	Male	Unclear/unreported	Five doses were constructed: 0.01, 0.1, 1.0, 10 and 50 microgram of LPS.	Substrates of pathogenic origins	15	Yes	No	mating duration	Mating/courtship behaviour and effort	Mating/courtship behaviour and effort	Descriptive stats	46	9.096153846	14.70591742	46	8.461538462	16.85800289	sd		4	50 lps. shared control3	Fig	paper19_sample2_es15
es2	sample2	Yong	paper19	10.1098/rspb.2012.1914	Allonemobius socius	Wild or immediate offspring of wild	Young (Survival to day 9)	Laboratory	Male	Unclear/unreported	Five doses were constructed: 0.01, 0.1, 1.0, 10 and 50 microgram of LPS.	Substrates of pathogenic origins	15	Yes	No	interchirp interval	Mating/courtship behaviour and effort	Mating/courtship behaviour and effort	Descriptive stats	46	0.141538462	0.0678233	46	0.157307692	0.061301829	sd		2	0.1 lps. negatively related to mating success. shared control1	Fig	paper19_sample2_es2											estimated
es3	sample2	Yong	paper19	10.1098/rspb.2012.1914	Allonemobius socius	Wild or immediate offspring of wild	Young (Survival to day 9)	Laboratory	Male	Unclear/unreported	Five doses were constructed: 0.01, 0.1, 1.0, 10 and 50 microgram of LPS.	Substrates of pathogenic origins	15	Yes	No	interchirp interval	Mating/courtship behaviour and effort	Mating/courtship behaviour and effort	Descriptive stats	46	0.141614458	0.066679292	46	0.151445783	0.05883467	sd		2	1 lps. negatively related to mating success. shared control1	Fig	paper19_sample2_es3											estimated
es4	sample2	Yong	paper19	10.1098/rspb.2012.1914	Allonemobius socius	Wild or immediate offspring of wild	Young (Survival to day 9)	Laboratory	Male	Unclear/unreported	Five doses were constructed: 0.01, 0.1, 1.0, 10 and 50 microgram of LPS.	Substrates of pathogenic origins	15	Yes	No	interchirp interval	Mating/courtship behaviour and effort	Mating/courtship behaviour and effort	Descriptive stats	46	0.141654676	0.067660654	46	0.16294964	0.057251323	sd		2	10 lps. negatively related to mating success. shared control1	Fig	paper19_sample2_es4											estimated
es5	sample2	Yong	paper19	10.1098/rspb.2012.1914	Allonemobius socius	Wild or immediate offspring of wild	Young (Survival to day 9)	Laboratory	Male	Unclear/unreported	Five doses were constructed: 0.01, 0.1, 1.0, 10 and 50 microgram of LPS.	Substrates of pathogenic origins	15	Yes	No	interchirp interval	Mating/courtship behaviour and effort	Mating/courtship behaviour and effort	Descriptive stats	46	0.141654676	0.067660654	46	0.171966427	0.063757155	sd		2	50 lps. negatively related to mating success. shared control1	Fig	paper19_sample2_es5											estimated
es6	sample2	Yong	paper19	10.1098/rspb.2012.1914	Allonemobius socius	Wild or immediate offspring of wild	Young (Survival to day 9)	Laboratory	Male	Unclear/unreported	Five doses were constructed: 0.01, 0.1, 1.0, 10 and 50 microgram of LPS.	Substrates of pathogenic origins	15	Yes	No	song pc1	Mating/courtship behaviour and effort	Mating/courtship behaviour and effort	Descriptive stats	46	-0.283417085	2.16761903	46	-0.16281407	1.881329724	sd		3	0.01 lps. negatively related to mating success. shared control2	Fig	paper19_sample2_es6											estimated
es7	sample2	Yong	paper19	10.1098/rspb.2012.1914	Allonemobius socius	Wild or immediate offspring of wild	Young (Survival to day 9)	Laboratory	Male	Unclear/unreported	Five doses were constructed: 0.01, 0.1, 1.0, 10 and 50 microgram of LPS.	Substrates of pathogenic origins	15	Yes	No	song pc1	Mating/courtship behaviour and effort	Mating/courtship behaviour and effort	Descriptive stats	46	-0.279699248	2.121390431	46	0.033082707	1.958206552	sd		3	0.1 lps. negatively related to mating success. shared control2	Fig	paper19_sample2_es7											estimated
es8	sample2	Yong	paper19	10.1098/rspb.2012.1914	Allonemobius socius	Wild or immediate offspring of wild	Young (Survival to day 9)	Laboratory	Male	Unclear/unreported	Five doses were constructed: 0.01, 0.1, 1.0, 10 and 50 microgram of LPS.	Substrates of pathogenic origins	15	Yes	No	song pc1	Mating/courtship behaviour and effort	Mating/courtship behaviour and effort	Descriptive stats	46	-0.281108312	2.173079027	46	-0.250881612	1.804065608	sd		3	1 lp. shared control2s. negatively related to mating success	Fig	paper19_sample2_es8											estimated
es9	sample2	Yong	paper19	10.1098/rspb.2012.1914	Allonemobius socius	Wild or immediate offspring of wild	Young (Survival to day 9)	Laboratory	Male	Unclear/unreported	Five doses were constructed: 0.01, 0.1, 1.0, 10 and 50 microgram of LPS.	Substrates of pathogenic origins	15	Yes	No	song pc1	Mating/courtship behaviour and effort	Mating/courtship behaviour and effort	Descriptive stats	46	-0.275062972	2.091076045	46	0.111838791	1.804065608	sd		3	10 lps. negatively related to mating success. shared control2	Fig	paper19_sample2_es9											estimated
es1	sample3	Yong	paper19	10.1098/rspb.2012.1914	Allonemobius socius	Wild or immediate offspring of wild	Old (survival from day 9 to day 30)	Laboratory	Male	Unclear/unreported	Five doses were constructed: 0.01, 0.1, 1.0, 10 and 50 microgram of LPS	Substrates of pathogenic origins	15	Yes	No	interchirp interval	Mating/courtship behaviour and effort	Mating/courtship behaviour and effort	Descriptive stats	25	0.169462103	0.051833741	25	0.167701711	0.04792176	sd		2	0.01 lps. Negatively related to mating success. Shared control1	Fig	paper19_sample3_es1											estimated
es10	sample3	Yong	paper19	10.1098/rspb.2012.1914	Allonemobius socius	Wild or immediate offspring of wild	Old (survival from day 9 to day 30)	Laboratory	Male	Unclear/unreported	Five doses were constructed: 0.01, 0.1, 1.0, 10 and 50 microgram of LPS	Substrates of pathogenic origins	15	Yes	No	song pc1	Mating/courtship behaviour and effort	Mating/courtship behaviour and effort	Descriptive stats	25	0.264	1.8	25	-0.558	1.59	sd		3	50 lps. Negatively related to mating success. Shared control2	Fig	paper19_sample3_es10											estimated
es11	sample3	Yong	paper19	10.1098/rspb.2012.1914	Allonemobius socius	Wild or immediate offspring of wild	Old (survival from day 9 to day 30)	Laboratory	Male	Unclear/unreported	Five doses were constructed: 0.01, 0.1, 1.0, 10 and 50 microgram of LPS	Substrates of pathogenic origins	15	Yes	No	mating duration	Mating/courtship behaviour and effort	Mating/courtship behaviour and effort	Descriptive stats	25	10.58646617	11.30325815	25	7.443609023	11.57894737	sd		4	0.01 lps. Shared control3	Fig	paper19_sample3_es11											estimated
es12	sample3	Yong	paper19	10.1098/rspb.2012.1914	Allonemobius socius	Wild or immediate offspring of wild	Old (survival from day 9 to day 30)	Laboratory	Male	Unclear/unreported	Five doses were constructed: 0.01, 0.1, 1.0, 10 and 50 microgram of LPS	Substrates of pathogenic origins	15	Yes	No	mating duration	Mating/courtship behaviour and effort	Mating/courtship behaviour and effort	Descriptive stats	25	10.55778894	11.6080402	25	2.32160804	10.22613065	sd		4	0.1 lps. Shared control3	Fig	paper19_sample3_es12											estimated
es13	sample3	Yong	paper19	10.1098/rspb.2012.1914	Allonemobius socius	Wild or immediate offspring of wild	Old (survival from day 9 to day 30)	Laboratory	Male	Unclear/unreported	Five doses were constructed: 0.01, 0.1, 1.0, 10 and 50 microgram of LPS	Substrates of pathogenic origins	15	Yes	No	mating duration	Mating/courtship behaviour and effort	Mating/courtship behaviour and effort	Descriptive stats	25	10.61306533	11.33165829	25	7.849246231	9.673366834	sd		4	1 lps. Shared control3	Fig	paper19_sample3_es13											estimated
es14	sample3	Yong	paper19	10.1098/rspb.2012.1914	Allonemobius socius	Wild or immediate offspring of wild	Old (survival from day 9 to day 30)	Laboratory	Male	Unclear/unreported	Five doses were constructed: 0.01, 0.1, 1.0, 10 and 50 microgram of LPS	Substrates of pathogenic origins	15	Yes	No	mating duration	Mating/courtship behaviour and effort	Mating/courtship behaviour and effort	Descriptive stats	25	10.56	11.825	25	6.105	10.175	sd		4	10 lps. Shared control3	Fig	paper19_sample3_es14											estimated
es15	sample3	Yong	paper19	10.1098/rspb.2012.1914	Allonemobius socius	Wild or immediate offspring of wild	Old (survival from day 9 to day 30)	Laboratory	Male	Unclear/unreported	Five doses were constructed: 0.01, 0.1, 1.0, 10 and 50 microgram of LPS	Substrates of pathogenic origins	15	Yes	No	mating duration	Mating/courtship behaviour and effort	Mating/courtship behaviour and effort	Descriptive stats	25	10.56	11.55	25	3.85	8.25	sd		4	50 lps. Shared control3	Fig	paper19_sample3_es15											estimated
es2	sample3	Yong	paper19	10.1098/rspb.2012.1914	Allonemobius socius	Wild or immediate offspring of wild	Old (survival from day 9 to day 30)	Laboratory	Male	Unclear/unreported	Five doses were constructed: 0.01, 0.1, 1.0, 10 and 50 microgram of LPS	Substrates of pathogenic origins	15	Yes	No	interchirp interval	Mating/courtship behaviour and effort	Mating/courtship behaviour and effort	Descriptive stats	25	0.169266504	0.052811736	25	0.159486553	0.04596577	sd		2	0.1 lps. Negatively related to mating success. Shared control1	Fig	paper19_sample3_es2											estimated
es3	sample3	Yong	paper19	10.1098/rspb.2012.1914	Allonemobius socius	Wild or immediate offspring of wild	Old (survival from day 9 to day 30)	Laboratory	Male	Unclear/unreported	Five doses were constructed: 0.01, 0.1, 1.0, 10 and 50 microgram of LPS	Substrates of pathogenic origins	15	Yes	No	interchirp interval	Mating/courtship behaviour and effort	Mating/courtship behaviour and effort	Descriptive stats	25	0.169657702	0.052811736	25	0.132298289	0.046943765	sd		2	1 lps. Negatively related to mating success. Shared control1	Fig	paper19_sample3_es3											estimated
es4	sample3	Yong	paper19	10.1098/rspb.2012.1914	Allonemobius socius	Wild or immediate offspring of wild	Old (survival from day 9 to day 30)	Laboratory	Male	Unclear/unreported	Five doses were constructed: 0.01, 0.1, 1.0, 10 and 50 microgram of LPS	Substrates of pathogenic origins	15	Yes	No	interchirp interval	Mating/courtship behaviour and effort	Mating/courtship behaviour and effort	Descriptive stats	25	0.169462103	0.053789731	25	0.145403423	0.054767726	sd		2	10 lps. Negatively related to mating success. Shared control1	Fig	paper19_sample3_es4											estimated
es5	sample3	Yong	paper19	10.1098/rspb.2012.1914	Allonemobius socius	Wild or immediate offspring of wild	Old (survival from day 9 to day 30)	Laboratory	Male	Unclear/unreported	Five doses were constructed: 0.01, 0.1, 1.0, 10 and 50 microgram of LPS	Substrates of pathogenic origins	15	Yes	No	interchirp interval	Mating/courtship behaviour and effort	Mating/courtship behaviour and effort	Descriptive stats	25	0.169512195	0.051707317	25	0.138487805	0.047804878	sd		2	50 lps. Negatively related to mating success. Shared control1	Fig	paper19_sample3_es5											estimated
es6	sample3	Yong	paper19	10.1098/rspb.2012.1914	Allonemobius socius	Wild or immediate offspring of wild	Old (survival from day 9 to day 30)	Laboratory	Male	Unclear/unreported	Five doses were constructed: 0.01, 0.1, 1.0, 10 and 50 microgram of LPS	Substrates of pathogenic origins	15	Yes	No	song pc1	Mating/courtship behaviour and effort	Mating/courtship behaviour and effort	Descriptive stats	25	0.264	1.86	25	0.768	1.65	sd		3	0.01 lps. Negatively related to mating success. Shared control2	Fig	paper19_sample3_es6											estimated
es7	sample3	Yong	paper19	10.1098/rspb.2012.1914	Allonemobius socius	Wild or immediate offspring of wild	Old (survival from day 9 to day 30)	Laboratory	Male	Unclear/unreported	Five doses were constructed: 0.01, 0.1, 1.0, 10 and 50 microgram of LPS	Substrates of pathogenic origins	15	Yes	No	song pc1	Mating/courtship behaviour and effort	Mating/courtship behaviour and effort	Descriptive stats	25	0.27	1.8	25	0.444	1.56	sd		3	0.1 lps. Negatively related to mating success. Shared control2	Fig	paper19_sample3_es7											estimated
es8	sample3	Yong	paper19	10.1098/rspb.2012.1914	Allonemobius socius	Wild or immediate offspring of wild	Old (survival from day 9 to day 30)	Laboratory	Male	Unclear/unreported	Five doses were constructed: 0.01, 0.1, 1.0, 10 and 50 microgram of LPS	Substrates of pathogenic origins	15	Yes	No	song pc1	Mating/courtship behaviour and effort	Mating/courtship behaviour and effort	Descriptive stats	25	0.264	1.86	25	-0.552	1.62	sd		3	1 lps. Negatively related to mating success. Shared control2	Fig	paper19_sample3_es8											estimated
es9	sample3	Yong	paper19	10.1098/rspb.2012.1914	Allonemobius socius	Wild or immediate offspring of wild	Old (survival from day 9 to day 30)	Laboratory	Male	Unclear/unreported	Five doses were constructed: 0.01, 0.1, 1.0, 10 and 50 microgram of LPS	Substrates of pathogenic origins	15	Yes	No	song pc1	Mating/courtship behaviour and effort	Mating/courtship behaviour and effort	Descriptive stats	25	0.264	1.83	25	-0.156	1.86	sd		3	10 lps. Negatively related to mating success. Shared control2	Fig	paper19_sample3_es9											estimated
es1	sample1	Rose	paper20	10.1242/jeb.035188	Taeniopygia guttata	Cultured population	Birds were sexually mature with ages that spanned from <1 year to 6 years [0_Í´_1 year old: 10 birds (four females, six males), 1_Í´_2-years old: 14 birds (eight females, ix males), 2_Í´_3 years old: 21 birds (nine females, 12 males), 3_Í´_4 years old: six birds (six females), 4_Í´_5 years old: nine birds (six females, three males), 5_Í´_6 years old: five birds (two females, three males)]	Laboratory	Both	Yes	injected intraperitoneally with a mixture of antigens (total volume injected was 0.1äÍ´_ml) known to strongly activate the inflammatory response and generate an oxidative burst: 0.04äÍ´_ml of a solution of lipopolysaccharides (LPS) (E. coli serotype O55:B5; Sigma, St Louis, MO, USA) diluted in phosphate-buffered saline (PBS; 0.375äÍ´_mgäÍ´_ml_Í´_1); 0.04äÍ´_ml of a solution of peptidoglycan …	Substrates of pathogenic origins	1	Yes	No	change in bill colour (hue. Degree), have reversed scale so more positive = more red	Pre-mating physical trait	Pre-mating physical trait	Descriptive stats	31	0.294	0.998	31	-0.263	0.993	sd	combiend all the ages, because sexes weren't distriuted evenly. Reversed scale of axis so that higher value = more red.	Fig. 5, page 275, then manually processed to calculate average mean and SE		Fig	paper20_fig5											estimated
es1	sample1	Yong	paper21	10.1111/j.1365-2435.2010.01819.x	Nicrophorus vespilloides	Wild-caught but kept in the lab/zoo/research facilities for several generations	young (average age 23.1 days Íä± 0.37)	Laboratory	Female	Unclear/unreported	pierced behind the pronotum with a needle that had been dipped in dead bacterial cells (Micrococcus lysodeikticus)	Substrates of pathogenic origins	1	No	No	total brood weight	Offspring traits	Offspring traits and success	Descriptive stats	51	2.115546218	1.36344376	52	2.594537815	1.530306092	sd		4		Fig	paper21_sample1_es1											estimated
es1	sample2	Yong	paper21	10.1111/j.1365-2435.2010.01819.x	Nicrophorus vespilloides	Wild-caught but kept in the lab/zoo/research facilities for several generations	old (average age 43.5 days Íä± 0.38)	Laboratory	Female	Unclear/unreported	pierced with a needle dipped in dead M. lysodeikticus cells	Substrates of pathogenic origins	1	No	No	total brood weight	Offspring traits	Offspring traits and success	Descriptive stats	51	1.359243697	2.045165639	52	1.863445378	1.755351105	sd		4		Fig	paper21_sample2_es1											estimated
es1	sample1	Rose	paper22	10.1016/j.aquaculture.2010.01.010	Oncorhynchus mykiss	Cultured population	Male and female rainbow trout (Oncorhynchus mykiss) from an autumn-spawning strain were held at 12 ÍäÍ_C under natural photoperiod until first reproduction	Laboratory	Female	Unclear/unreported	non-ovulated females were injected intraperitoneally with ... E. coli LPS (N = 15; 6 mg/kg weight; Sigma, Alcobendas, Spain)	Substrates of pathogenic origins	4	No	No	Percent survival of embryos at eyed stage within 20 days of injection	Reproductive output	Reproductive output	Descriptive stats	7	98.00796813	2.635210469	7	64.34262948	48.48787263	sd		Fig. 2A, page 241		Fig	paper22_sample1_es1											exact
es2	sample1	Rose	paper22	10.1016/j.aquaculture.2010.01.010	Oncorhynchus mykiss	Cultured population	Male and female rainbow trout (Oncorhynchus mykiss) from an autumn-spawning strain were held at 12 ÍäÍ_C under natural photoperiod until first reproduction	Laboratory	Female	Unclear/unreported	non-ovulated females were injected intraperitoneally with ... E. coli LPS (N = 15; 6 mg/kg weight; Sigma, Alcobendas, Spain)	Substrates of pathogenic origins	4	No	No	Percent survival of embryos at yolk-sac resorption within 20 days of injection	Reproductive output	Reproductive output	Descriptive stats	7	88.97637795	9.37470937	7	52.16535433	41.14455779	sd		Fig. 2A, page 241		Fig	paper22_sample1_es2											exact
es3	sample1	Rose	paper22	10.1016/j.aquaculture.2010.01.010	Oncorhynchus mykiss	Cultured population	Male and female rainbow trout (Oncorhynchus mykiss) from an autumn-spawning strain were held at 12 ÍäÍ_C under natural photoperiod until first reproduction	Laboratory	Female	Unclear/unreported	non-ovulated females were injected intraperitoneally with ... E. coli LPS (N = 15; 6 mg/kg weight; Sigma, Alcobendas, Spain)	Substrates of pathogenic origins	4	No	No	Percent survival of embryos at eyed stage within 10 days of injection	Reproductive output	Reproductive output	Descriptive stats	4	97.66081871	2.179403487	5	41.52046784	47.56335283	sd		Fig. 2B, page 241		Fig	paper22_sample1_es3											exact
es4	sample1	Rose	paper22	10.1016/j.aquaculture.2010.01.010	Oncorhynchus mykiss	Cultured population	Male and female rainbow trout (Oncorhynchus mykiss) from an autumn-spawning strain were held at 12 ÍäÍ_C under natural photoperiod until first reproduction	Laboratory	Female	Unclear/unreported	non-ovulated females were injected intraperitoneally with ... E. coli LPS (N = 15; 6 mg/kg weight; Sigma, Alcobendas, Spain)	Substrates of pathogenic origins	4	No	No	Percent survival of embryos at yolk-sac resorption within 10 days of injection	Reproductive output	Reproductive output	Descriptive stats	4	86.51252408	11.63272358	5	28.70905588	35.83815029	sd		Fig. 2B, page 241		Fig	paper22_sample1_es4											exact
es1	sample1	Yong	paper23	10.1007/s00360-005-0015-1	Peromyscus leucopus	Wild or immediate offspring of wild	Adult	Laboratory	Male	Unclear/unreported	injected experimental mice intraperitoneally with 0.1 ml of a 10% suspension of sheep red blood cells (SRBC)	Non-pathogenic foreign bodies	2	No	Yes	seminal vesicle weight	Post-copulatory trait	Primary sexual characteristics	Descriptive stats	8	0.011287129	0.021843299	8	0.018415842	0.023523552	sd		7c		Fig	paper23_sample1_es1											exact
es2	sample1	Yong	paper23	10.1007/s00360-005-0015-1	Peromyscus leucopus	Wild or immediate offspring of wild	Adult	Laboratory	Male	Unclear/unreported	injected experimental mice intraperitoneally with 0.1 ml of a 10% suspension of sheep red blood cells (SRBC)	Non-pathogenic foreign bodies	2	No	Yes	testes weight	Post-copulatory trait	Primary sexual characteristics	Descriptive stats	8	0.030147783	0.013375813	8	0.039605911	0.013375813	sd		7c		Fig	paper23_sample1_es2											exact
es1	sample1	Rose	paper24	10.1080/03949370.2016.1152305	Poecilia reticulata	Wild-caught but kept in the lab/zoo/research facilities for several generations	between 6 and 8 months old	Laboratory	Male	Unclear/unreported	As male guppies weigh on average 0.1 g, the final amount of LPS injected in each male was 1 Íè_g, corresponding to a dose of LPS of 10 mg/kg of fish body mass	Substrates of pathogenic origins	6	No	No	sperm number (e06)	Post-copulatory trait	Primary sexual characteristics	Descriptive stats	19	5.39	3.43	19	3.06	2.72	sd		Table 1, page 270		Table												exact
es2	sample1	Rose	paper24	10.1080/03949370.2016.1152305	Poecilia reticulata	Wild-caught but kept in the lab/zoo/research facilities for several generations	between 6 and 8 months old	Laboratory	Male	Unclear/unreported	As male guppies weigh on average 0.1 g, the final amount of LPS injected in each male was 1 Íè_g, corresponding to a dose of LPS of 10 mg/kg of fish body mass	Substrates of pathogenic origins	6	No	No	sperm velocity (principal component)	Post-copulatory trait	Primary sexual characteristics	Descriptive stats	19	0.42	0.78	19	-0.42	1.04	sd		Table 1, page 270		Table												exact
es3	sample1	Rose	paper24	10.1080/03949370.2016.1152305	Poecilia reticulata	Wild-caught but kept in the lab/zoo/research facilities for several generations	between 6 and 8 months old	Laboratory	Male	Unclear/unreported	As male guppies weigh on average 0.1 g, the final amount of LPS injected in each male was 1 Íè_g, corresponding to a dose of LPS of 10 mg/kg of fish body mass	Substrates of pathogenic origins	6	No	No	percentage orange	Pre-mating physical trait	Pre-mating physical trait	Descriptive stats	19	7.14	2.72	19	8.35	2.71	sd		Table 1, page 270		Table												exact
es4	sample1	Rose	paper24	10.1080/03949370.2016.1152305	Poecilia reticulata	Wild-caught but kept in the lab/zoo/research facilities for several generations	between 6 and 8 months old	Laboratory	Male	Unclear/unreported	As male guppies weigh on average 0.1 g, the final amount of LPS injected in each male was 1 Íè_g, corresponding to a dose of LPS of 10 mg/kg of fish body mass	Substrates of pathogenic origins	6	No	No	percentage black	Pre-mating physical trait	Pre-mating physical trait	Descriptive stats	19	2.12	1.27	19	2.92	2.17	sd		Table 1, page 270		Table												exact
es5	sample1	Rose	paper24	10.1080/03949370.2016.1152305	Poecilia reticulata	Wild-caught but kept in the lab/zoo/research facilities for several generations	between 6 and 8 months old	Laboratory	Male	Unclear/unreported	As male guppies weigh on average 0.1 g, the final amount of LPS injected in each male was 1 Íè_g, corresponding to a dose of LPS of 10 mg/kg of fish body mass	Substrates of pathogenic origins	6	No	No	percentage iridescent	Pre-mating physical trait	Pre-mating physical trait	Descriptive stats	19	8.08	3.34	19	7.2	2.51	sd		Table 1, page 270		Table												exact
es6	sample1	Rose	paper24	10.1080/03949370.2016.1152305	Poecilia reticulata	Wild-caught but kept in the lab/zoo/research facilities for several generations	between 6 and 8 months old	Laboratory	Male	Unclear/unreported	As male guppies weigh on average 0.1 g, the final amount of LPS injected in each male was 1 Íè_g, corresponding to a dose of LPS of 10 mg/kg of fish body mass	Substrates of pathogenic origins	6	No	No	orange chroma	Pre-mating physical trait	Pre-mating physical trait	Descriptive stats	19	0.3	0.02	19	0.03	0.03	sd		Table 1, page 270	Orange chroma, calculated as the proportion of reflectance occurring between 550 and 625 nm over the total reflectance (R550_Í´_625/R400_Í´_700), represents the colour purity in the region of the spectrum corresponding to orange, and was used in subsequent analysis as an index of orange spot colour quality	Table												exact
es1	sample1	Yong	paper25	doi.org/10.1016/j.dci.2017.10.017	Tenebrio molitor	Wild-caught but kept in the lab/zoo/research facilities for several generations	10 Íä± 2 days post-emergence	Laboratory	Female	Unclear/unreported	Arthrobacter globiformis and Bacillus thuringiensis that were inactivated in 0.5% formaldehyde prepared in PBS	Substrates of pathogenic origins	4	Yes	No	egg size	Offspring traits	Reproductive output	Descriptive stats	40	9.826966292	0.77264286	60	10.05280899	0.641737154	sd	AG	2	Shared control1	Fig	paper25_sample1_es1											exact
es2	sample1	Yong	paper25	doi.org/10.1016/j.dci.2017.10.017	Tenebrio molitor	Wild-caught but kept in the lab/zoo/research facilities for several generations	10 Íä± 2 days post-emergence	Laboratory	Female	Unclear/unreported	Arthrobacter globiformis and Bacillus thuringiensis that were inactivated in 0.5% formaldehyde prepared in PBS	Substrates of pathogenic origins	4	Yes	No	egg size	Offspring traits	Reproductive output	Descriptive stats	40	9.825352113	0.774819318	60	9.517746479	0.599914704	sd	BT	2	Shared control1	Fig	paper25_sample1_es2											exact
es3	sample1	Yong	paper25	doi.org/10.1016/j.dci.2017.10.017	Tenebrio molitor	Wild-caught but kept in the lab/zoo/research facilities for several generations	10 Íä± 2 days post-emergence	Laboratory	Female	Unclear/unreported	Arthrobacter globiformis and Bacillus thuringiensis that were inactivated in 0.5% formaldehyde prepared in PBS	Substrates of pathogenic origins	4	Yes	No	hatching rate	Reproductive output	Reproductive output	Binary proportion data	40			40				BT	3a	Shared control2	Fig	paper25_sample1_es3											exact
es4	sample1	Yong	paper25	doi.org/10.1016/j.dci.2017.10.017	Tenebrio molitor	Wild-caught but kept in the lab/zoo/research facilities for several generations	10 Íä± 2 days post-emergence	Laboratory	Female	Unclear/unreported	Arthrobacter globiformis and Bacillus thuringiensis that were inactivated in 0.5% formaldehyde prepared in PBS	Substrates of pathogenic origins	4	Yes	No	hatching rate	Reproductive output	Reproductive output	Binary proportion data	40			40				AG	3b	Shared control2	Fig	paper25_sample1_es4											exact
es1	sample1	Rose	paper26	10.1007/s10905-012-9347-3	Teleogryllus commodus	Wild-caught but kept in the lab/zoo/research facilities for several generations	not reported	Laboratory	Male	Unclear/unreported	injected males with LPS from Serratia marcescens, a bacterium that is potentially lethal to crickets...100 Íè_g LPS/g of cricket	Substrates of pathogenic origins	3	No	No	Time to call	Mating/courtship behaviour and effort	Mating/courtship behaviour and effort	F-ratio	38			41				Time to call is a measure of a male_Í´Í©s readiness to begin courtship and transfer a spermatophore _Í´_ time to call can be considered a male driven process	Table 1, page 183	sample sizes looks inconsistent with df	Table			0.032	66								exact						Yes
es2	sample1	Rose	paper26	10.1007/s10905-012-9347-3	Teleogryllus commodus	Wild-caught but kept in the lab/zoo/research facilities for several generations	not reported	Laboratory	Male	Unclear/unreported	injected males with LPS from Serratia marcescens, a bacterium that is potentially lethal to crickets...100 Íè_g LPS/g of cricket	Substrates of pathogenic origins	3	No	No	Time to mount	Mating/courtship behaviour and effort	Mating/courtship behaviour and effort	F-ratio	38			41				Time to mount is a measure of a female_Í´Í©s willingness to mate with a courting male _Í´_ time to mount is under female control and measures male attractiveness in the strict sense of active female choice	Table 1, page 183	sample sizes looks inconsistent with df	Table			0.158	66								exact						Yes
es3	sample1	Rose	paper26	10.1007/s10905-012-9347-3	Teleogryllus commodus	Wild-caught but kept in the lab/zoo/research facilities for several generations	not reported	Laboratory	Male	Unclear/unreported	injected males with LPS from Serratia marcescens, a bacterium that is potentially lethal to crickets...100 Íè_g LPS/g of cricket	Substrates of pathogenic origins	3	No	No	Spermatophore retention time	Post-copulatory trait	Primary sexual characteristics	F-ratio	38			41				Spermatophore retention time is under female control and therefore can be considered as a measure of male attractiveness in the strict sense. Not sure why DF is smaller than for other traits.	Table 1, page 183	sample sizes looks inconsistent with df	Table			1.791	51								exact						Yes
es1	sample2	Rose	paper26	10.1007/s10905-012-9347-3	Teleogryllus commodus	Wild-caught but kept in the lab/zoo/research facilities for several generations	not reported	Laboratory	Male	Unclear/unreported	injected males with LPS from Serratia marcescens, a bacterium that is potentially lethal to crickets...100 Íè_g LPS/g of cricket	Substrates of pathogenic origins	3	No	No	Time to call	Mating/courtship behaviour and effort	Mating/courtship behaviour and effort	F-ratio	75			73				Time to call is a measure of a male_Í´Í©s readiness to begin courtship and transfer a spermatophore _Í´_ time to call can be considered a male driven process	Table 2 page 184	sample sizes looks inconsistent with df	Table			0.997	133								exact
es2	sample2	Rose	paper26	10.1007/s10905-012-9347-3	Teleogryllus commodus	Wild-caught but kept in the lab/zoo/research facilities for several generations	not reported	Laboratory	Male	Unclear/unreported	injected males with LPS from Serratia marcescens, a bacterium that is potentially lethal to crickets...100 Íè_g LPS/g of cricket	Substrates of pathogenic origins	3	No	No	Time to mount	Mating/courtship behaviour and effort	Mating/courtship behaviour and effort	F-ratio	75			73				Time to mount is a measure of a female_Í´Í©s willingness to mate with a courting male _Í´_ time to mount is under female control and measures male attractiveness in the strict sense of active female choice	Table 2 page 184	sample sizes looks inconsistent with df	Table			0.457	133								exact
es3	sample2	Rose	paper26	10.1007/s10905-012-9347-3	Teleogryllus commodus	Wild-caught but kept in the lab/zoo/research facilities for several generations	not reported	Laboratory	Male	Unclear/unreported	injected males with LPS from Serratia marcescens, a bacterium that is potentially lethal to crickets...100 Íè_g LPS/g of cricket	Substrates of pathogenic origins	3	No	No	Spermatophore retention time	Post-copulatory trait	Primary sexual characteristics	F-ratio	75			73				Spermatophore retention time is under female control and therefore can be considered as a measure of male attractiveness in the strict sense.	Table 2 page 184	sample sizes looks inconsistent with df	Table			0.433	137								exact
es1	sample1	Yong	paper27	10.1111/jeb.12703	Gryllodes sigillatus	Wild-caught but kept in the lab/zoo/research facilities for several generations	1-week-old post-eclosion (+-5 days)	Laboratory	Male	Unclear/unreported	10^8 heat-killed E. coli suspended in 2 microL Grace_Í´Í©s insect medium	Substrates of pathogenic origins	8	No	No	produce second spermatophore	Pre-mating physical trait	Primary sexual characteristics	Binary count data	77			84					1874		Text								65	19	61	16	exact
es2	sample1	Yong	paper27	10.1111/jeb.12703	Gryllodes sigillatus	Wild-caught but kept in the lab/zoo/research facilities for several generations	1-week-old post-eclosion (+-5 days)	Laboratory	Male	Unclear/unreported	10^8 heat-killed E. coli suspended in 2 microL Grace_Í´Í©s insect medium	Substrates of pathogenic origins	8	No	No	time taken to produce second spermatophore	Pre-mating physical trait	Others	Descriptive stats	61	28.43076923	9.384110957	65	31.47540984	11.20655546	sd		1874		Text												exact
es3	sample1	Yong	paper27	10.1111/jeb.12703	Gryllodes sigillatus	Wild-caught but kept in the lab/zoo/research facilities for several generations	1-week-old post-eclosion (+-5 days)	Laboratory	Male	Unclear/unreported	10^8 heat-killed E. coli suspended in 2 microL Grace_Í´Í©s insect medium	Substrates of pathogenic origins	8	No	No	spermatophore weight	Pre-mating physical trait	Others	Descriptive stats	56	0.883535938	0.26132669	64	0.93515	0.286310304	sd				Source data												exact
es4	sample1	Yong	paper27	10.1111/jeb.12703	Gryllodes sigillatus	Wild-caught but kept in the lab/zoo/research facilities for several generations	1-week-old post-eclosion (+-5 days)	Laboratory	Male	Unclear/unreported	10^8 heat-killed E. coli suspended in 2 microL Grace_Í´Í©s insect medium	Substrates of pathogenic origins	8	No	No	Gift amino acid PC1	Pre-mating physical trait	Others	Descriptive stats	56	0.974920313	3.292959069	64	0.282108929	3.566419929	sd				Source data												exact
es5	sample1	Yong	paper27	10.1111/jeb.12703	Gryllodes sigillatus	Wild-caught but kept in the lab/zoo/research facilities for several generations	1-week-old post-eclosion (+-5 days)	Laboratory	Male	Unclear/unreported	10^8 heat-killed E. coli suspended in 2 microL Grace_Í´Í©s insect medium	Substrates of pathogenic origins	8	No	No	Gift amino acid PC2	Pre-mating physical trait	Others	Descriptive stats	56	-0.118536406	1.313153856	64	-0.0186	1.732081886	sd				Source data												exact
es6	sample1	Yong	paper27	10.1111/jeb.12703	Gryllodes sigillatus	Wild-caught but kept in the lab/zoo/research facilities for several generations	1-week-old post-eclosion (+-5 days)	Laboratory	Male	Unclear/unreported	10^8 heat-killed E. coli suspended in 2 microL Grace_Í´Í©s insect medium	Substrates of pathogenic origins	8	No	No	Gift amino acid PC3	Pre-mating physical trait	Others	Descriptive stats	56	-0.0275	1.035620168	64	-0.172734107	0.925472878	sd				Source data												exact
es7	sample1	Yong	paper27	10.1111/jeb.12703	Gryllodes sigillatus	Wild-caught but kept in the lab/zoo/research facilities for several generations	1-week-old post-eclosion (+-5 days)	Laboratory	Male	Unclear/unreported	10^8 heat-killed E. coli suspended in 2 microL Grace_Í´Í©s insect medium	Substrates of pathogenic origins	8	No	No	Gift attractiveness m1	Pre-mating physical trait	Primary sexual characteristics	Descriptive stats	56	0.0085	0.947148711	64	0.0931	1.022329522	sd	Data doesn't match Figure 2. I only extracted the after treatment data, do we need to extract the difference between before and after?			Source data												exact
es8	sample1	Yong	paper27	10.1111/jeb.12703	Gryllodes sigillatus	Wild-caught but kept in the lab/zoo/research facilities for several generations	1-week-old post-eclosion (+-5 days)	Laboratory	Male	Unclear/unreported	10^8 heat-killed E. coli suspended in 2 microL Grace_Í´Í©s insect medium	Substrates of pathogenic origins	8	No	No	Gift attractiveness m3	Pre-mating physical trait	Primary sexual characteristics	Descriptive stats	56	0.0983	0.918462331	64	-0.0903	0.884949647	sd	Data doesn't match Figure 2. I only extracted the after treatment data, do we need to extract the difference between before and after?			Source data												exact
es1	sample1	Rose	paper28	10.1111/evo.13443	Gryllodes sigillatus	Cultured population	young age group were scheduled for infection cue treatment one week (Íä±2 days) following their adult eclosion	Laboratory	Male	Yes	low doseÍ_ infection cue (injection of 5 105/mL heat-killed E. coli in 2 Íè_L ringer saline)	Substrates of pathogenic origins	4	No	No	total percent of the night spent calling the day of the treatment	Mating/courtship behaviour and effort	Mating/courtship behaviour and effort	Descriptive stats	51	0.867	4.098	54	0.693	2.804	sd	shared treatment	https://doi.org/10.5061/dryad.2c8p1		Source data												exact
es2	sample1	Rose	paper28	10.1111/evo.13443	Gryllodes sigillatus	Cultured population	young age group were scheduled for infection cue treatment one week (Íä±2 days) following their adult eclosion	Laboratory	Male	Yes	low doseÍ_ infection cue (injection of 5 105/mL heat-killed E. coli in 2 Íè_L ringer saline)	Substrates of pathogenic origins	4	No	No	total percent of the night spent calling the day of the treatment	Mating/courtship behaviour and effort	Mating/courtship behaviour and effort	Descriptive stats	51	0.147	0.393	53	0.693	2.804	sd	shared treatment	https://doi.org/10.5061/dryad.2c8p1		Source data												exact
es3	sample1	Rose	paper28	10.1111/evo.13443	Gryllodes sigillatus	Cultured population	young age group were scheduled for infection cue treatment one week (Íä±2 days) following their adult eclosion	Laboratory	Male	Yes	low doseÍ_ infection cue (injection of 5 105/mL heat-killed E. coli in 2 Íè_L ringer saline)	Substrates of pathogenic origins	4	No	No	total percent of the night spent calling the day after treatment	Mating/courtship behaviour and effort	Mating/courtship behaviour and effort	Descriptive stats	51	1.657	4.673	54	1.12	3.415	sd	shared treatment	https://doi.org/10.5061/dryad.2c8p1		Source data												exact
es4	sample1	Rose	paper28	10.1111/evo.13443	Gryllodes sigillatus	Cultured population	young age group were scheduled for infection cue treatment one week (Íä±2 days) following their adult eclosion	Laboratory	Male	Yes	low doseÍ_ infection cue (injection of 5 105/mL heat-killed E. coli in 2 Íè_L ringer saline)	Substrates of pathogenic origins	4	No	No	total percent of the night spent calling the day after treatment	Mating/courtship behaviour and effort	Mating/courtship behaviour and effort	Descriptive stats	51	0.42	1.747	53	1.12	3.415	sd	shared treatment	https://doi.org/10.5061/dryad.2c8p1		Source data												exact
es1	sample2	Rose	paper28	10.1111/evo.13443	Gryllodes sigillatus	Cultured population	males assigned to the old age group were scheduled for infection cue treatment three weeks (Íä±2 days) following their adult eclosion	Laboratory	Male	Yes	low doseÍ_ infection cue (injection of 5 Í__ 105/mL heat-killed E. coli in 2 Íè_L ringer saline)	Substrates of pathogenic origins	4	No	No	total percent of the night spent calling the day of the treatment	Mating/courtship behaviour and effort	Mating/courtship behaviour and effort	Descriptive stats	51	0.867	4.098	54	0.693	2.804	sd	shared treatment	https://doi.org/10.5061/dryad.2c8p1		Source data												exact
es2	sample2	Rose	paper28	10.1111/evo.13443	Gryllodes sigillatus	Cultured population	males assigned to the old age group were scheduled for infection cue treatment three weeks (Íä±2 days) following their adult eclosion	Laboratory	Male	Yes	low doseÍ_ infection cue (injection of 5 Í__ 105/mL heat-killed E. coli in 2 Íè_L ringer saline)	Substrates of pathogenic origins	4	No	No	total percent of the night spent calling the day of the treatment	Mating/courtship behaviour and effort	Mating/courtship behaviour and effort	Descriptive stats	51	0.147	0.393	54	0.693	2.804	sd	shared treatment	https://doi.org/10.5061/dryad.2c8p1		Source data												exact
es3	sample2	Rose	paper28	10.1111/evo.13443	Gryllodes sigillatus	Cultured population	males assigned to the old age group were scheduled for infection cue treatment three weeks (Íä±2 days) following their adult eclosion	Laboratory	Male	Yes	low doseÍ_ infection cue (injection of 5 Í__ 105/mL heat-killed E. coli in 2 Íè_L ringer saline)	Substrates of pathogenic origins	4	No	No	total percent of the night spent calling the day after treatment	Mating/courtship behaviour and effort	Mating/courtship behaviour and effort	Descriptive stats	53	1.657	4.673	55	1.12	3.415	sd	shared treatment	https://doi.org/10.5061/dryad.2c8p1		Source data												exact
es4	sample2	Rose	paper28	10.1111/evo.13443	Gryllodes sigillatus	Cultured population	males assigned to the old age group were scheduled for infection cue treatment three weeks (Íä±2 days) following their adult eclosion	Laboratory	Male	Yes	low doseÍ_ infection cue (injection of 5 Í__ 105/mL heat-killed E. coli in 2 Íè_L ringer saline)	Substrates of pathogenic origins	4	No	No	total percent of the night spent calling the day after treatment	Mating/courtship behaviour and effort	Mating/courtship behaviour and effort	Descriptive stats	53	0.42	1.747	54	1.12	3.415	sd	shared treatment	https://doi.org/10.5061/dryad.2c8p1		Source data												exact
es1	sample3	Rose	paper28	10.1111/evo.13443	Gryllodes sigillatus	Cultured population	young age group were scheduled for infection cue treatment one week (Íä±2 days) following their adult eclosion	Laboratory	Male	Yes	moderate dose_Í´Í_ infection cue (in- jection of 5 Í__ 107/mL heat-killed E. coli in 2 Íè_L ringer saline)	Substrates of pathogenic origins	4	No	No	total percent of the night spent calling the day of the treatment	Mating/courtship behaviour and effort	Mating/courtship behaviour and effort	Descriptive stats	51	0.867	4.098	54	0.406	0.942	sd	shared treatment	https://doi.org/10.5061/dryad.2c8p1		Source data												exact
es2	sample3	Rose	paper28	10.1111/evo.13443	Gryllodes sigillatus	Cultured population	young age group were scheduled for infection cue treatment one week (Íä±2 days) following their adult eclosion	Laboratory	Male	Yes	moderate dose_Í´Í_ infection cue (in- jection of 5 Í__ 107/mL heat-killed E. coli in 2 Íè_L ringer saline)	Substrates of pathogenic origins	4	No	No	total percent of the night spent calling the day of the treatment	Mating/courtship behaviour and effort	Mating/courtship behaviour and effort	Descriptive stats	51	0.147	0.393	53	0.406	0.942	sd	shared treatment	https://doi.org/10.5061/dryad.2c8p1		Source data												exact
es3	sample3	Rose	paper28	10.1111/evo.13443	Gryllodes sigillatus	Cultured population	young age group were scheduled for infection cue treatment one week (Íä±2 days) following their adult eclosion	Laboratory	Male	Yes	moderate dose_Í´Í_ infection cue (in- jection of 5 Í__ 107/mL heat-killed E. coli in 2 Íè_L ringer saline)	Substrates of pathogenic origins	4	No	No	total percent of the night spent calling the day after treatment	Mating/courtship behaviour and effort	Mating/courtship behaviour and effort	Descriptive stats	55	1.657	4.673	53	0.506	1.605	sd	shared treatment	https://doi.org/10.5061/dryad.2c8p1		Source data												exact
es4	sample3	Rose	paper28	10.1111/evo.13443	Gryllodes sigillatus	Cultured population	young age group were scheduled for infection cue treatment one week (Íä±2 days) following their adult eclosion	Laboratory	Male	Yes	moderate dose_Í´Í_ infection cue (in- jection of 5 Í__ 107/mL heat-killed E. coli in 2 Íè_L ringer saline)	Substrates of pathogenic origins	4	No	No	total percent of the night spent calling the day after treatment	Mating/courtship behaviour and effort	Mating/courtship behaviour and effort	Descriptive stats	55	0.42	1.747	54	0.506	1.605	se	shared treatment	https://doi.org/10.5061/dryad.2c8p1		Source data												exact
es1	sample4	Rose	paper28	10.1111/evo.13443	Gryllodes sigillatus	Cultured population	males assigned to the old age group were scheduled for infection cue treatment three weeks (Íä±2 days) following their adult eclosion	Laboratory	Male	Yes	moderate dose_Í´Í_ infection cue (in- jection of 5 Í__ 107/mL heat-killed E. coli in 2 Íè_L ringer saline)	Substrates of pathogenic origins	4	No	No	total percent of the night spent calling the day of the treatment	Mating/courtship behaviour and effort	Mating/courtship behaviour and effort	Descriptive stats	53	0.055	0.172	54	1.326	3.601	sd	shared treatment	https://doi.org/10.5061/dryad.2c8p1		Source data												exact
es2	sample4	Rose	paper28	10.1111/evo.13443	Gryllodes sigillatus	Cultured population	males assigned to the old age group were scheduled for infection cue treatment three weeks (Íä±2 days) following their adult eclosion	Laboratory	Male	Yes	moderate dose_Í´Í_ infection cue (in- jection of 5 Í__ 107/mL heat-killed E. coli in 2 Íè_L ringer saline)	Substrates of pathogenic origins	4	No	No	total percent of the night spent calling the day of the treatment	Mating/courtship behaviour and effort	Mating/courtship behaviour and effort	Descriptive stats	53	0.242	0.79	54	1.326	3.601	sd	shared treatment	https://doi.org/10.5061/dryad.2c8p1		Source data												exact
es3	sample4	Rose	paper28	10.1111/evo.13443	Gryllodes sigillatus	Cultured population	males assigned to the old age group were scheduled for infection cue treatment three weeks (Íä±2 days) following their adult eclosion	Laboratory	Male	Yes	moderate dose_Í´Í_ infection cue (in- jection of 5 Í__ 107/mL heat-killed E. coli in 2 Íè_L ringer saline)	Substrates of pathogenic origins	4	No	No	total percent of the night spent calling the day after treatment	Mating/courtship behaviour and effort	Mating/courtship behaviour and effort	Descriptive stats	52	0.566	3.352	55	1.404	3.293	sd	shared treatment	https://doi.org/10.5061/dryad.2c8p1		Source data												exact
es4	sample4	Rose	paper28	10.1111/evo.13443	Gryllodes sigillatus	Cultured population	males assigned to the old age group were scheduled for infection cue treatment three weeks (Íä±2 days) following their adult eclosion	Laboratory	Male	Yes	moderate dose_Í´Í_ infection cue (in- jection of 5 Í__ 107/mL heat-killed E. coli in 2 Íè_L ringer saline)	Substrates of pathogenic origins	4	No	No	total percent of the night spent calling the day after treatment	Mating/courtship behaviour and effort	Mating/courtship behaviour and effort	Descriptive stats	52	0.699	1.434	54	1.404	3.293	sd	shared treatment	https://doi.org/10.5061/dryad.2c8p1		Source data												exact
es1	sample5	Rose	paper28	10.1111/evo.13443	Gryllodes sigillatus	Cultured population	young age group were scheduled for infection cue treatment one week (Íä±2 days) following their adult eclosion	Laboratory	Male	Yes	high doseÍ_ infection cue (injection of 5 Í__ 108/mL heat-killed E. coli in 2 Íè_L ringer saline)	Substrates of pathogenic origins	4	No	No	total percent of the night spent calling the day of the treatment	Mating/courtship behaviour and effort	Mating/courtship behaviour and effort	Descriptive stats	51	0.867	4.098	54	0.066	0.236	sd	shared treatment	https://doi.org/10.5061/dryad.2c8p1		Source data												exact
es2	sample5	Rose	paper28	10.1111/evo.13443	Gryllodes sigillatus	Cultured population	young age group were scheduled for infection cue treatment one week (Íä±2 days) following their adult eclosion	Laboratory	Male	Yes	high doseÍ_ infection cue (injection of 5 Í__ 108/mL heat-killed E. coli in 2 Íè_L ringer saline)	Substrates of pathogenic origins	4	No	No	total percent of the night spent calling the day of the treatment	Mating/courtship behaviour and effort	Mating/courtship behaviour and effort	Descriptive stats	51	0.147	0.393	53	0.066	0.236	sd	shared treatment	https://doi.org/10.5061/dryad.2c8p1		Source data												exact
es3	sample5	Rose	paper28	10.1111/evo.13443	Gryllodes sigillatus	Cultured population	young age group were scheduled for infection cue treatment one week (Íä±2 days) following their adult eclosion	Laboratory	Male	Yes	high doseÍ_ infection cue (injection of 5 Í__ 108/mL heat-killed E. coli in 2 Íè_L ringer saline)	Substrates of pathogenic origins	4	No	No	total percent of the night spent calling the day after treatment	Mating/courtship behaviour and effort	Mating/courtship behaviour and effort	Descriptive stats	50	1.657	4.673	53	0.145	0.506	sd	shared treatment	https://doi.org/10.5061/dryad.2c8p1		Source data												exact
es4	sample5	Rose	paper28	10.1111/evo.13443	Gryllodes sigillatus	Cultured population	young age group were scheduled for infection cue treatment one week (Íä±2 days) following their adult eclosion	Laboratory	Male	Yes	high doseÍ_ infection cue (injection of 5 Í__ 108/mL heat-killed E. coli in 2 Íè_L ringer saline)	Substrates of pathogenic origins	4	No	No	total percent of the night spent calling the day after treatment	Mating/courtship behaviour and effort	Mating/courtship behaviour and effort	Descriptive stats	50	0.42	1.747	54	0.145	0.506	sd	shared treatment	https://doi.org/10.5061/dryad.2c8p1		Source data												exact
es1	sample6	Rose	paper28	10.1111/evo.13443	Gryllodes sigillatus	Cultured population	males assigned to the old age group were scheduled for infection cue treatment three weeks (Íä±2 days) following their adult eclosion	Laboratory	Male	Yes	high doseÍ_ infection cue (injection of 5 Í__ 108/mL heat-killed E. coli in 2 Íè_L ringer saline)	Substrates of pathogenic origins	4	No	No	total percent of the night spent calling the day of the treatment	Mating/courtship behaviour and effort	Mating/courtship behaviour and effort	Descriptive stats	53	0.055	0.172	54	0.096	0.338	sd	shared treatment	https://doi.org/10.5061/dryad.2c8p1		Source data												exact
es2	sample6	Rose	paper28	10.1111/evo.13443	Gryllodes sigillatus	Cultured population	males assigned to the old age group were scheduled for infection cue treatment three weeks (Íä±2 days) following their adult eclosion	Laboratory	Male	Yes	high doseÍ_ infection cue (injection of 5 Í__ 108/mL heat-killed E. coli in 2 Íè_L ringer saline)	Substrates of pathogenic origins	4	No	No	total percent of the night spent calling the day of the treatment	Mating/courtship behaviour and effort	Mating/courtship behaviour and effort	Descriptive stats	53	0.242	0.79	54	0.096	0.338	sd	shared treatment	https://doi.org/10.5061/dryad.2c8p1		Source data												exact
es3	sample6	Rose	paper28	10.1111/evo.13443	Gryllodes sigillatus	Cultured population	males assigned to the old age group were scheduled for infection cue treatment three weeks (Íä±2 days) following their adult eclosion	Laboratory	Male	Yes	high doseÍ_ infection cue (injection of 5 Í__ 108/mL heat-killed E. coli in 2 Íè_L ringer saline)	Substrates of pathogenic origins	4	No	No	total percent of the night spent calling the day after treatment	Mating/courtship behaviour and effort	Mating/courtship behaviour and effort	Descriptive stats	54	0.566	3.352	55	1.047	2.206	sd	shared treatment	https://doi.org/10.5061/dryad.2c8p1		Source data												exact
es4	sample6	Rose	paper28	10.1111/evo.13443	Gryllodes sigillatus	Cultured population	males assigned to the old age group were scheduled for infection cue treatment three weeks (Íä±2 days) following their adult eclosion	Laboratory	Male	Yes	high doseÍ_ infection cue (injection of 5 Í__ 108/mL heat-killed E. coli in 2 Íè_L ringer saline)	Substrates of pathogenic origins	4	No	No	total percent of the night spent calling the day after treatment	Mating/courtship behaviour and effort	Mating/courtship behaviour and effort	Descriptive stats	54	0.699	1.434	54	1.047	2.206	sd	shared treatment	https://doi.org/10.5061/dryad.2c8p1		Source data												exact
es1	sample1	Yong	paper29	10.1111/jeb.13478	Gryllodes sigillatus	Cultured population	3 weeks (Íä±2 days) following their adult eclosion	Laboratory	Male	Yes	(c) lowÍ_dose infection cue (injection of 2 Íè_l ringer saline with 5 Í__ 10^5/ml heat_Í´Í_killed E. coli), (d) moderate_Í´Í_dose infection cue (injection of 2 Íè_l ringer saline with 5 Í__ 10^7/ml heat_Í´Í_killed E. coli) or (e) high_Í´Í_dose infection cue (injection of 2 Íè_l ringer saline with 5 Í__ 10^8/ ml heat_Í´Í_killed E. coli).	Substrates of pathogenic origins	6	No	Yes	calling effort	Mating/courtship behaviour and effort	Mating/courtship behaviour and effort	Descriptive stats	18	615	1792.692242	20	52.5	96.77217028	sd	need help with calling effort. Author data description unclear. low ecoli dosage			Source data												exact						Yes
es2	sample1	Yong	paper29	10.1111/jeb.13478	Gryllodes sigillatus	Cultured population	3 weeks (Íä±2 days) following their adult eclosion	Laboratory	Male	Yes	(c) lowÍ_dose infection cue (injection of 2 Íè_l ringer saline with 5 Í__ 10^5/ml heat_Í´Í_killed E. coli), (d) moderate_Í´Í_dose infection cue (injection of 2 Íè_l ringer saline with 5 Í__ 10^7/ml heat_Í´Í_killed E. coli) or (e) high_Í´Í_dose infection cue (injection of 2 Íè_l ringer saline with 5 Í__ 10^8/ ml heat_Í´Í_killed E. coli).	Substrates of pathogenic origins	6	No	Yes	calling effort	Mating/courtship behaviour and effort	Mating/courtship behaviour and effort	Descriptive stats	18	693	1230.142311	20	52.5	96.77217028	sd	need help with calling effort. Author data description unclear.low ecoli dosage			Source data												exact						Yes
es3	sample1	Yong	paper29	10.1111/jeb.13478	Gryllodes sigillatus	Cultured population	3 weeks (Íä±2 days) following their adult eclosion	Laboratory	Male	Yes	(c) lowÍ_dose infection cue (injection of 2 Íè_l ringer saline with 5 Í__ 10^5/ml heat_Í´Í_killed E. coli), (d) moderate_Í´Í_dose infection cue (injection of 2 Íè_l ringer saline with 5 Í__ 10^7/ml heat_Í´Í_killed E. coli) or (e) high_Í´Í_dose infection cue (injection of 2 Íè_l ringer saline with 5 Í__ 10^8/ ml heat_Í´Í_killed E. coli).	Substrates of pathogenic origins	6	No	Yes	calling effort	Mating/courtship behaviour and effort	Mating/courtship behaviour and effort	Descriptive stats	19	615	1792.692242	20	125.7368421	359.5858485	sd	need help with calling effort. Author data description unclear.moderate ecoli dosage			Source data												exact						Yes
es4	sample1	Yong	paper29	10.1111/jeb.13478	Gryllodes sigillatus	Cultured population	3 weeks (Íä±2 days) following their adult eclosion	Laboratory	Male	Yes	(c) lowÍ_dose infection cue (injection of 2 Íè_l ringer saline with 5 Í__ 10^5/ml heat_Í´Í_killed E. coli), (d) moderate_Í´Í_dose infection cue (injection of 2 Íè_l ringer saline with 5 Í__ 10^7/ml heat_Í´Í_killed E. coli) or (e) high_Í´Í_dose infection cue (injection of 2 Íè_l ringer saline with 5 Í__ 10^8/ ml heat_Í´Í_killed E. coli).	Substrates of pathogenic origins	6	No	Yes	calling effort	Mating/courtship behaviour and effort	Mating/courtship behaviour and effort	Descriptive stats	19	693	1230.142311	20	125.7368421	359.5858485	sd	need help with calling effort. Author data description unclear.moderate ecoli dosage			Source data												exact						Yes
es5	sample1	Yong	paper29	10.1111/jeb.13478	Gryllodes sigillatus	Cultured population	3 weeks (Íä±2 days) following their adult eclosion	Laboratory	Male	Yes	(c) lowÍ_dose infection cue (injection of 2 Íè_l ringer saline with 5 Í__ 10^5/ml heat_Í´Í_killed E. coli), (d) moderate_Í´Í_dose infection cue (injection of 2 Íè_l ringer saline with 5 Í__ 10^7/ml heat_Í´Í_killed E. coli) or (e) high_Í´Í_dose infection cue (injection of 2 Íè_l ringer saline with 5 Í__ 10^8/ ml heat_Í´Í_killed E. coli).	Substrates of pathogenic origins	6	No	Yes	calling effort	Mating/courtship behaviour and effort	Mating/courtship behaviour and effort	Descriptive stats	20	615	1792.692242	20	536.9	1394.030616	sd	need help with calling effort. Author data description unclear.high ecoli dosage			Source data												exact						Yes
es6	sample1	Yong	paper29	10.1111/jeb.13478	Gryllodes sigillatus	Cultured population	3 weeks (Íä±2 days) following their adult eclosion	Laboratory	Male	Yes	(c) lowÍ_dose infection cue (injection of 2 Íè_l ringer saline with 5 Í__ 10^5/ml heat_Í´Í_killed E. coli), (d) moderate_Í´Í_dose infection cue (injection of 2 Íè_l ringer saline with 5 Í__ 10^7/ml heat_Í´Í_killed E. coli) or (e) high_Í´Í_dose infection cue (injection of 2 Íè_l ringer saline with 5 Í__ 10^8/ ml heat_Í´Í_killed E. coli).	Substrates of pathogenic origins	6	No	Yes	calling effort	Mating/courtship behaviour and effort	Mating/courtship behaviour and effort	Descriptive stats	20	693	1230.142311	20	536.9	1394.030616	sd	need help with calling effort. Author data description unclear.high ecoli dosage			Source data												exact						Yes
es1	sample1	Rose	paper30	10.1093/beheco/arh168	Gallinago media	Wild or immediate offspring of wild	not reported. Adult males.	Wild	Male	Unclear/unreported	In the beginning of each mating season, males (n 1_ÍÛ__4 59 in 2001 and n 1_ÍÛ__4 41 in 2002) were caught and injected with 100 ll of diphtheria and tetanus vaccine (2001, SBL Vaccin Sweden; 2002, Statens serum institut, Denmark) in the pectoral muscle.	Substrates of pathogenic origins	2	Yes	No	average number of vocal displays during a 2 minute period	Mating/courtship behaviour and effort	Mating/courtship behaviour and effort	Descriptive stats	20	5.834980989	1.254752852	25	5.819771863	1.30933258	sd		Figure 3, page 349		Fig	paper30_sample1_es1											exact
es2	sample1	Rose	paper30	10.1093/beheco/arh168	Gallinago media	Wild or immediate offspring of wild	not reported. Adult males.	Wild	Male	Unclear/unreported	In the beginning of each mating season, males (n 1_ÍÛ__4 59 in 2001 and n 1_ÍÛ__4 41 in 2002) were caught and injected with 100 ll of diphtheria and tetanus vaccine (2001, SBL Vaccin Sweden; 2002, Statens serum institut, Denmark) in the pectoral muscle.	Substrates of pathogenic origins	2	Yes	No	average number of jumps during a 2 minute period	Mating/courtship behaviour and effort	Mating/courtship behaviour and effort	Descriptive stats	20	0.288845401	0.340508806	25	0.259491194	0.262552013	sd		Figure 3, page 349		Fig	paper30_sample1_es2											exact
es1	sample1	Rose	paper32	10.1016/j.anbehav.2020.02.015	Nicrophorus marginatus	Wild or immediate offspring of wild	sexually mature adults, approximately 3 weeks of age posteclosion	Laboratory	Male	Unclear/unreported	injected with 2 ml of heat-killed Escherichia coli (5 " 108/ml) in Ringer's saline	Substrates of pathogenic origins	3	No	Yes	Length of time male remained with the second brood before exiting the pail (days)	Parental care provisioning	Parental care provisioning	Descriptive stats	17	6.921	1.96	19	6.588	1.471	sd	In a subsequent experiment, half of the control males from the previous experiment were assigned to the experimental treatment and half to the control treatment, whereas half of the experimental males were assigned to the experimental treatment and half to the control treatment, and then given the opportunity to produce a second brood.	https://doi.org/10.17632/g2w9fwsp22.1		Source data												exact
es2	sample1	Rose	paper32	10.1016/j.anbehav.2020.02.015	Nicrophorus marginatus	Wild or immediate offspring of wild	sexually mature adults, approximately 3 weeks of age posteclosion	Laboratory	Male	Unclear/unreported	injected with 2 ml of heat-killed Escherichia coli (5 " 108/ml) in Ringer's saline	Substrates of pathogenic origins	3	No	Yes	Mean mass of larvae produced in first brood (g)	Reproductive output	Offspring traits and success	Descriptive stats	17	0.402	0.052	19	0.394	0.079	sd		https://doi.org/10.17632/g2w9fwsp22.1		Source data												exact
es3	sample1	Rose	paper32	10.1016/j.anbehav.2020.02.015	Nicrophorus marginatus	Wild or immediate offspring of wild	sexually mature adults, approximately 3 weeks of age posteclosion	Laboratory	Male	Unclear/unreported	injected with 2 ml of heat-killed Escherichia coli (5 " 108/ml) in Ringer's saline	Substrates of pathogenic origins	3	No	Yes	Number of larvae produced in the first brood	Reproductive output	Reproductive output	Descriptive stats	17	18.737	4.617	19	20.353	6.809	sd		https://doi.org/10.17632/g2w9fwsp22.1		Source data												exact
es1	sample1	Yong	paper33	10.1093/beheco/arl067	Allonemobius socius	Wild-caught but kept in the lab/zoo/research facilities for several generations	penultimate instar	Laboratory	Male	Unclear/unreported	injected with 1 microl of a 0.1% solution of lyophilized LPS (1 mg LPS/1 ml of Grace_Í´Í©s insect medium)	Substrates of pathogenic origins	8	No	No	inter chirp interval	Mating/courtship behaviour and effort	Mating/courtship behaviour and effort	Descriptive stats	14	0.27	0.02	14	0.31	0.02	se	This should be negatively coded? Time since manipulation estimated	2		Table												exact
es2	sample1	Yong	paper33	10.1093/beheco/arl067	Allonemobius socius	Wild-caught but kept in the lab/zoo/research facilities for several generations	penultimate instar	Laboratory	Male	Unclear/unreported	injected with 1 microl of a 0.1% solution of lyophilized LPS (1 mg LPS/1 ml of Grace_Í´Í©s insect medium)	Substrates of pathogenic origins	8	No	No	inter pulse interval	Mating/courtship behaviour and effort	Mating/courtship behaviour and effort	Descriptive stats	14	1.6	0.26	14	2.6	0.26	se	This should be negatively coded. Time since manipulation estimated	2		Table												exact
es3	sample1	Yong	paper33	10.1093/beheco/arl067	Allonemobius socius	Wild-caught but kept in the lab/zoo/research facilities for several generations	penultimate instar	Laboratory	Male	Unclear/unreported	injected with 1 microl of a 0.1% solution of lyophilized LPS (1 mg LPS/1 ml of Grace_Í´Í©s insect medium)	Substrates of pathogenic origins	8	No	No	chirp duration	Mating/courtship behaviour and effort	Mating/courtship behaviour and effort	Descriptive stats	14	82.3	3.1	14	87.7	3.1	se	Time since manipulation estimated	2		Table												exact
es4	sample1	Yong	paper33	10.1093/beheco/arl067	Allonemobius socius	Wild-caught but kept in the lab/zoo/research facilities for several generations	penultimate instar	Laboratory	Male	Unclear/unreported	injected with 1 microl of a 0.1% solution of lyophilized LPS (1 mg LPS/1 ml of Grace_Í´Í©s insect medium)	Substrates of pathogenic origins	8	No	No	pulse duration	Mating/courtship behaviour and effort	Mating/courtship behaviour and effort	Descriptive stats	14	9.6	0.4	14	8.6	0.4	se	Time since manipulation estimated	2		Table												exact
es5	sample1	Yong	paper33	10.1093/beheco/arl067	Allonemobius socius	Wild-caught but kept in the lab/zoo/research facilities for several generations	penultimate instar	Laboratory	Male	Unclear/unreported	injected with 1 microl of a 0.1% solution of lyophilized LPS (1 mg LPS/1 ml of Grace_Í´Í©s insect medium)	Substrates of pathogenic origins	8	No	No	frequency	Mating/courtship behaviour and effort	Mating/courtship behaviour and effort	Descriptive stats	14	4316	71	14	4237	71	se	Time since manipulation estimated	2		Table												exact
es6	sample1	Yong	paper33	10.1093/beheco/arl067	Allonemobius socius	Wild-caught but kept in the lab/zoo/research facilities for several generations	penultimate instar	Laboratory	Male	Unclear/unreported	injected with 1 microl of a 0.1% solution of lyophilized LPS (1 mg LPS/1 ml of Grace_Í´Í©s insect medium)	Substrates of pathogenic origins	8	No	No	mating success	Reproductive output	Mating/courtship behaviour and effort	Descriptive stats	47	0.43	0.05	47	0.36	0.05	se		3		Table												exact
es7	sample1	Yong	paper33	10.1093/beheco/arl067	Allonemobius socius	Wild-caught but kept in the lab/zoo/research facilities for several generations	penultimate instar	Laboratory	Male	Unclear/unreported	injected with 1 microl of a 0.1% solution of lyophilized LPS (1 mg LPS/1 ml of Grace_Í´Í©s insect medium)	Substrates of pathogenic origins	8	No	No	courtship duration	Mating/courtship behaviour and effort	Mating/courtship behaviour and effort	Descriptive stats	31	43.6	2.6	31	45.23	2.9	se		3		Table												exact
es8	sample1	Yong	paper33	10.1093/beheco/arl067	Allonemobius socius	Wild-caught but kept in the lab/zoo/research facilities for several generations	penultimate instar	Laboratory	Male	Unclear/unreported	injected with 1 microl of a 0.1% solution of lyophilized LPS (1 mg LPS/1 ml of Grace_Í´Í©s insect medium)	Substrates of pathogenic origins	8	No	No	Gift size	Mating/courtship behaviour and effort	Mating/courtship behaviour and effort	Descriptive stats	25	13.8	0.2	25	9.2	0.2	se		3		Table												exact
es1	sample1	Rose	paper36	10.1890/0012-9658(2006)87[2440:coaica]2.0.co;2	Somateria mollissima	Wild or immediate offspring of wild	females five days after they had laid the last egg in their clutch.	Wild	Female	Unclear/unreported	Challenged birds were injected intraperito- neally with 1 mL of a 2% suspension of sheep red blood cells (SRBC).	Non-pathogenic foreign bodies	4	No	No	Nest success	Reproductive output	Reproductive output	Binary proportion data	28			30				20 days after last egg laid + 23 days of incubatin + 2 days after hatching = 46 days since the treatment	Table 1 page 2442		Table							0.006					exact
es2	sample1	Rose	paper36	10.1890/0012-9658(2006)87[2440:coaica]2.0.co;2	Somateria mollissima	Wild or immediate offspring of wild	females five days after they had laid the last egg in their clutch.	Wild	Female	Unclear/unreported	Challenged birds were injected intraperito- neally with 1 mL of a 2% suspension of sheep red blood cells (SRBC).	Non-pathogenic foreign bodies	4	No	No	Mass loss	Parental care provisioning	Parental care provisioning	Descriptive stats	22	10.2	0.4	22	11.8	0.5	se		Table 1 page 2442		Table												exact
es3	sample1	Rose	paper36	10.1890/0012-9658(2006)87[2440:coaica]2.0.co;2	Somateria mollissima	Wild or immediate offspring of wild	females five days after they had laid the last egg in their clutch.	Wild	Female	Unclear/unreported	Challenged birds were injected intraperito- neally with 1 mL of a 2% suspension of sheep red blood cells (SRBC).	Non-pathogenic foreign bodies	4	No	No	Incubation period	Others	Parental care provisioning	Descriptive stats	17	24.1	0.1	19	24.7	0.2	se		Table 1 page 2442		Table												exact
es4	sample1	Rose	paper36	10.1890/0012-9658(2006)87[2440:coaica]2.0.co;2	Somateria mollissima	Wild or immediate offspring of wild	females five days after they had laid the last egg in their clutch.	Wild	Female	Unclear/unreported	Challenged birds were injected intraperito- neally with 1 mL of a 2% suspension of sheep red blood cells (SRBC).	Non-pathogenic foreign bodies	4	No	No	Brood tending	Parental care provisioning	Parental care provisioning	Binary proportion data	10			15					Table 1 page 2442		Table							5.51					exact
es1	sample1	Yong	paper37	10.1098/rspb.2000.1053	Ficedula hypoleuca	Wild or immediate offspring of wild	Breeding adults	Wild	Female	Unclear/unreported	intramuscular injection in the pectoral muscle with 100 ml of diphtheria^tetanus vaccine	Substrates of pathogenic origins	3	Yes	No	Feeding rate	Parental care provisioning	Parental care provisioning	Descriptive stats	21	1.15862069	0.0992241	23	0.985344828	0.130366378	sd		1		Fig	paper37_sample1_es1											exact
es2	sample1	Yong	paper37	10.1098/rspb.2000.1053	Ficedula hypoleuca	Wild or immediate offspring of wild	Breeding adults	Wild	Female	Unclear/unreported	intramuscular injection in the pectoral muscle with 100 ml of diphtheria^tetanus vaccine	Substrates of pathogenic origins	3	Yes	No	Fledgling body mass	Offspring traits	Offspring traits and success	Descriptive stats	26	14.3804878	0.716301227	23	13.86097561	0.609268097	sd	Double check N offspring	2		Fig	paper37_sample1_es2											exact						Yes
es3	sample1	Yong	paper37	10.1098/rspb.2000.1053	Ficedula hypoleuca	Wild or immediate offspring of wild	Breeding adults	Wild	Female	Unclear/unreported	intramuscular injection in the pectoral muscle with 100 ml of diphtheria^tetanus vaccine	Substrates of pathogenic origins	3	Yes	No	Fledgling success	Reproductive output	Offspring traits and success	Descriptive stats	15	76.94864048	33.31654812	11	78.0060423	42.18158599	sd		3		Fig	paper37_sample1_es3											exact
es1	sample1	Rose	paper38	10.1111/j.0014-3820.2004.tb01603.x	Gryllus campestris	Wild or immediate offspring of wild	adult males	Wild	Male	Unclear/unreported	ventrally injected between the third and fourth sternite 10 ml of a 0.1% LPS solution (corresponding to 10 mg LPS/g cricket) in ex- perimental males (immune-challenged group)	Substrates of pathogenic origins	3	No	Yes	change in daily calling rate 1 day after treatment	Mating/courtship behaviour and effort	Mating/courtship behaviour and effort	Descriptive stats	24	-13.62785863	13.75935032	23	-6.891891892	18.12927959	sd	2x2 factorial design with both the immune treatment and a food supplementation treatment	Fig. 2, page 2283		Fig	paper38_sample1_es1											exact
es2	sample1	Rose	paper38	10.1111/j.0014-3820.2004.tb01603.x	Gryllus campestris	Wild or immediate offspring of wild	adult males	Wild	Male	Unclear/unreported	ventrally injected between the third and fourth sternite 10 ml of a 0.1% LPS solution (corresponding to 10 mg LPS/g cricket) in ex- perimental males (immune-challenged group)	Substrates of pathogenic origins	3	No	Yes	change in daily calling rate 2 days after treatment	Mating/courtship behaviour and effort	Mating/courtship behaviour and effort	Descriptive stats	24	-4.875518672	14.72578974	23	-1.22406639	23.17359591	sd	2x2 factorial design with both the immune treatment and a food supplementation treatment	Fig. 2, page 2283		Fig	paper38_sample1_es2											exact
es3	sample1	Rose	paper38	10.1111/j.0014-3820.2004.tb01603.x	Gryllus campestris	Wild or immediate offspring of wild	adult males	Wild	Male	Unclear/unreported	ventrally injected between the third and fourth sternite 10 ml of a 0.1% LPS solution (corresponding to 10 mg LPS/g cricket) in ex- perimental males (immune-challenged group)	Substrates of pathogenic origins	3	No	Yes	change in daily calling rate 3 days after treatment	Mating/courtship behaviour and effort	Mating/courtship behaviour and effort	Descriptive stats	24	-6.659751037	18.50673575	23	1.141078838	19.10805277	sd	2x2 factorial design with both the immune treatment and a food supplementation treatment	Fig. 2, page 2283		Fig	paper38_sample1_es3											exact
es1	sample1	Yong	paper39	10.1111/j.1420-9101.2005.00899.x	Gryllus campestris	Wild or immediate offspring of wild	Nymph 97 days	Laboratory	Male	Unclear/unreported	injecting 10 microL of a Grace-based 0.1% LPS-solution	Substrates of pathogenic origins	8	No	Yes	harp size	Pre-mating physical trait	Pre-mating physical trait	Descriptive stats	55.5	17.24509804	1.540682453	55.5	16.71895425	2.054243271	sd	Need to find out eclosion age to estimate time since last treatment.	3		Fig	paper39_sample1_es1											estimated
es2	sample1	Yong	paper39	10.1111/j.1420-9101.2005.00899.x	Gryllus campestris	Wild or immediate offspring of wild	Nymph 97 days	Laboratory	Male	Unclear/unreported	injecting 10 microL of a Grace-based 0.1% LPS-solution	Substrates of pathogenic origins	8	No	Yes	harp melanization	Pre-mating physical trait	Pre-mating physical trait	Descriptive stats	51.5	132	8.522212106	51.5	120.3636364	13.11109555	sd	Need to find out eclosion age to estimate time since last treatment.	4		Fig	paper39_sample1_es2											estimated
es3	sample1	Yong	paper39	10.1111/j.1420-9101.2005.00899.x	Gryllus campestris	Wild or immediate offspring of wild	Nymph 97 days	Laboratory	Male	Unclear/unreported	injecting 10 microL of a Grace-based 0.1% LPS-solution	Substrates of pathogenic origins	8	No	Yes	daily calling rate	Mating/courtship behaviour and effort	Mating/courtship behaviour and effort	Descriptive stats	43	20.17	2.8	43	20.29	3.27	se	Need to find out eclosion age to estimate time since last treatment.	2		Table												estimated
es4	sample1	Yong	paper39	10.1111/j.1420-9101.2005.00899.x	Gryllus campestris	Wild or immediate offspring of wild	Nymph 97 days	Laboratory	Male	Unclear/unreported	injecting 10 microL of a Grace-based 0.1% LPS-solution	Substrates of pathogenic origins	8	No	Yes	carrier frequency	Mating/courtship behaviour and effort	Mating/courtship behaviour and effort	Descriptive stats	43	4.86	0.04	43	4.81	0.03	se	Reverse score, lower the better. Need to find out eclosion age to estimate time since last treatment.	2		Table												estimated
es5	sample1	Yong	paper39	10.1111/j.1420-9101.2005.00899.x	Gryllus campestris	Wild or immediate offspring of wild	Nymph 97 days	Laboratory	Male	Unclear/unreported	injecting 10 microL of a Grace-based 0.1% LPS-solution	Substrates of pathogenic origins	8	No	Yes	chirp rate	Mating/courtship behaviour and effort	Mating/courtship behaviour and effort	Descriptive stats	43	34.4	0.87	43	35	1.27	se	Need to find out eclosion age to estimate time since last treatment.	2		Table												estimated
es6	sample1	Yong	paper39	10.1111/j.1420-9101.2005.00899.x	Gryllus campestris	Wild or immediate offspring of wild	Nymph 97 days	Laboratory	Male	Unclear/unreported	injecting 10 microL of a Grace-based 0.1% LPS-solution	Substrates of pathogenic origins	8	No	Yes	chirp duration	Mating/courtship behaviour and effort	Mating/courtship behaviour and effort	Descriptive stats	43	109.4	2.7	43	105.1	2.8	se	Need to find out eclosion age to estimate time since last treatment.	2		Table												estimated
es7	sample1	Yong	paper39	10.1111/j.1420-9101.2005.00899.x	Gryllus campestris	Wild or immediate offspring of wild	Nymph 97 days	Laboratory	Male	Unclear/unreported	injecting 10 microL of a Grace-based 0.1% LPS-solution	Substrates of pathogenic origins	8	No	Yes	interchirp duration	Mating/courtship behaviour and effort	Mating/courtship behaviour and effort	Descriptive stats	43	184.7	8.2	43	192.1	17.3	se	Reverse score. Less duration more chirps. Need to find out eclosion age to estimate time since last treatment.	2		Table												estimated
es8	sample1	Yong	paper39	10.1111/j.1420-9101.2005.00899.x	Gryllus campestris	Wild or immediate offspring of wild	Nymph 97 days	Laboratory	Male	Unclear/unreported	injecting 10 microL of a Grace-based 0.1% LPS-solution	Substrates of pathogenic origins	8	No	Yes	chirp intensity	Mating/courtship behaviour and effort	Mating/courtship behaviour and effort	Descriptive stats	43	29.8	3.7	43	30.4	3.2	se	Need to find out eclosion age to estimate time since last treatment.	2		Table												estimated
es1	sample1	Yong	paper41	10.1111/j.1095-8312.2011.01714.x	Hemideina crassidens	Wild or immediate offspring of wild	Adult	Wild	Female	Unclear/unreported	either 100 mg (low dose) or 500 mg (high dose) of lipopolysaccharide (LPS)	Substrates of pathogenic origins	8	No	No	laid eggs	Reproductive output	Reproductive output	Binary proportion data	17			17				low dose treatment	41	shared control1	Text												exact
es2	sample1	Yong	paper41	10.1111/j.1095-8312.2011.01714.x	Hemideina crassidens	Wild or immediate offspring of wild	Adult	Wild	Female	Unclear/unreported	either 100 mg (low dose) or 500 mg (high dose) of lipopolysaccharide (LPS)	Substrates of pathogenic origins	8	No	No	laid eggs	Reproductive output	Reproductive output	Binary proportion data	17			17				high dose treatment	41	shared control1	Text												exact
es3	sample1	Yong	paper41	10.1111/j.1095-8312.2011.01714.x	Hemideina crassidens	Wild or immediate offspring of wild	Adult	Wild	Female	Unclear/unreported	either 100 mg (low dose) or 500 mg (high dose) of lipopolysaccharide (LPS)	Substrates of pathogenic origins	8	No	No	number eggs laid	Reproductive output	Reproductive output	Descriptive stats	12	14.26630435	11.31021456	7	7.826086957	5.379787211	sd	low dose treatment	2	shared control2	Fig	paper41_sample1_es3											exact
es4	sample1	Yong	paper41	10.1111/j.1095-8312.2011.01714.x	Hemideina crassidens	Wild or immediate offspring of wild	Adult	Wild	Female	Unclear/unreported	either 100 mg (low dose) or 500 mg (high dose) of lipopolysaccharide (LPS)	Substrates of pathogenic origins	8	No	No	number eggs laid	Reproductive output	Reproductive output	Descriptive stats	12	14.23007246	11.34349507	7	9.257246377	7.87150085	sd	high dose treatment	2	shared control2	Fig	paper41_sample1_es4											exact
es5	sample1	Yong	paper41	10.1111/j.1095-8312.2011.01714.x	Hemideina crassidens	Wild or immediate offspring of wild	Adult	Wild	Female	Unclear/unreported	either 100 mg (low dose) or 500 mg (high dose) of lipopolysaccharide (LPS)	Substrates of pathogenic origins	8	No	No	protein per egg	Offspring traits	Others	Descriptive stats	12	456.6978193	128.5785684	7	347.0404984	103.5993006	sd	low dose treatment	3	shared control3	Fig	paper41_sample1_es5											exact
es6	sample1	Yong	paper41	10.1111/j.1095-8312.2011.01714.x	Hemideina crassidens	Wild or immediate offspring of wild	Adult	Wild	Female	Unclear/unreported	either 100 mg (low dose) or 500 mg (high dose) of lipopolysaccharide (LPS)	Substrates of pathogenic origins	8	No	No	protein per egg	Offspring traits	Others	Descriptive stats	12	458.3850932	131.4659037	7	313.0434783	116.1872591	sd	high dose treatment	3	shared control3	Fig	paper41_sample1_es6											exact
es7	sample1	Yong	paper41	10.1111/j.1095-8312.2011.01714.x	Hemideina crassidens	Wild or immediate offspring of wild	Adult	Wild	Female	Unclear/unreported	either 100 mg (low dose) or 500 mg (high dose) of lipopolysaccharide (LPS)	Substrates of pathogenic origins	8	No	No	average egg mass	Offspring traits	Reproductive output	Descriptive stats	12	7.3	0.1	7	7.4	0.125	se	low dose treatment	42	shared control4	Text												exact
es8	sample1	Yong	paper41	10.1111/j.1095-8312.2011.01714.x	Hemideina crassidens	Wild or immediate offspring of wild	Adult	Wild	Female	Unclear/unreported	either 100 mg (low dose) or 500 mg (high dose) of lipopolysaccharide (LPS)	Substrates of pathogenic origins	8	No	No	average egg mass	Offspring traits	Reproductive output	Descriptive stats	12	7.3	0.1	7	6.9	0.15	se	high dose treatment	42	shared control4	Text												exact
es1	sample1	Rose	paper42	10.7717/peerj.1501	Gryllus texensis	Wild-caught but kept in the lab/zoo/research facilities for several generations	Crickets were used in experiments 10_Í´_14 d post-eclosion to ensure sexual maturity	Laboratory	Male	Unclear/unreported	injected with 100 Íè_g of lipopolysaccharide from Serratia marcescens	Substrates of pathogenic origins	1	No	No	number of calls per 5 minutes	Mating/courtship behaviour and effort	Mating/courtship behaviour and effort	Descriptive stats	13	3.286	5.58	14	7.615	9.911	sd	SAMPLE 1: attractive males	https://doi.org/10.5061/dryad.tm508		Source data												exact
es1	sample2	Rose	paper42	10.7717/peerj.1501	Gryllus texensis	Wild-caught but kept in the lab/zoo/research facilities for several generations	Crickets were used in experiments 10_Í´_14 d post-eclosion to ensure sexual maturity	Laboratory	Male	Unclear/unreported	injected with 100 Íè_g of lipopolysaccharide from Serratia marcescens	Substrates of pathogenic origins	1	No	No	number of calls per 5 minutes	Mating/courtship behaviour and effort	Mating/courtship behaviour and effort	Descriptive stats	13	8.643	12.283	14	6.308	11.333	sd	SAMPLE 2: unattractive males	https://doi.org/10.5061/dryad.tm508		Source data												exact
es1	sample1	Yong	paper43	10.1093/beheco/arq035	Gryllodes sigillatus	Wild-caught but kept in the lab/zoo/research facilities for several generations	Newly eclosed	Laboratory	Male	Unclear/unreported	injected 25 lg of LPS	Substrates of pathogenic origins	2	No	No	spermatophylax size	Mating/courtship behaviour and effort	Mating/courtship behaviour and effort	Descriptive stats	23	7.096551724	1.031525787	26	6.273563218	0.793792804	sd		1		Fig	paper43_sample1_es1											exact
es2	sample1	Yong	paper43	10.1093/beheco/arq035	Gryllodes sigillatus	Wild-caught but kept in the lab/zoo/research facilities for several generations	Newly eclosed	Laboratory	Male	Unclear/unreported	injected 25 lg of LPS	Substrates of pathogenic origins	2	No	No	ampullae size	Mating/courtship behaviour and effort	Mating/courtship behaviour and effort	Descriptive stats	23	1.393349169	0.20165956	26	1.289667458	0.148659386	sd		1		Fig	paper43_sample1_es2											exact
es1	sample2	Yong	paper43	10.1093/beheco/arq035	Gryllodes sigillatus	Wild-caught but kept in the lab/zoo/research facilities for several generations	Newly eclosed	Laboratory	Male	Unclear/unreported	injected 25 microg of LPS	Substrates of pathogenic origins	2	No	No	Calling effort	Mating/courtship behaviour and effort	Mating/courtship behaviour and effort	Descriptive stats	30	35.35580524	27.89897671	30	42.24719101	27.89897671	sd		2		Fig	paper43_sample2_es1											exact
es2	sample2	Yong	paper43	10.1093/beheco/arq035	Gryllodes sigillatus	Wild-caught but kept in the lab/zoo/research facilities for several generations	Newly eclosed	Laboratory	Male	Unclear/unreported	injected 25 microg of LPS	Substrates of pathogenic origins	2	No	No	Calling effort	Mating/courtship behaviour and effort	Mating/courtship behaviour and effort	Descriptive stats	30	48.23970037	37.74567437	30	62.02247191	31.18120927	sd		2		Fig	paper43_sample2_es2											exact
es1	sample1	Rose	paper44	10.1098/rspb.2003.2568	Ficedula hypoleuca	Wild or immediate offspring of wild	ll males were captured during the nest building period shortly after mating in May 2002.	Wild	Male	Unclear/unreported	andom half of the males within both groups were injected with 100 Íè_l of diphtheria_Í´_tetanus vaccine (Finnish National Public Health Institute, diphtheria 38 Lf (limit of flocculation) and tetanus 10Lf, mixed with adjuvant aluminium phosphate at 1.0 mg ml 1) in the pectoral muscle. The other half was injected with the same amount of 0.9% NaCl solution.	Substrates of pathogenic origins	2	No	Yes	male forehead patch height	Pre-mating physical trait	Pre-mating physical trait	Descriptive stats	9	1.132723577	0.159144409	9	1.018495935	0.086259313	sd	Losia	2a	results of MANOVA also available, but include confounded widowed group	Fig	paper44_sample1_es1											estimated
es2	sample1	Rose	paper44	10.1098/rspb.2003.2568	Ficedula hypoleuca	Wild or immediate offspring of wild	ll males were captured during the nest building period shortly after mating in May 2002.	Wild	Male	Unclear/unreported	andom half of the males within both groups were injected with 100 Íè_l of diphtheria_Í´_tetanus vaccine (Finnish National Public Health Institute, diphtheria 38 Lf (limit of flocculation) and tetanus 10Lf, mixed with adjuvant aluminium phosphate at 1.0 mg ml 1) in the pectoral muscle. The other half was injected with the same amount of 0.9% NaCl solution.	Substrates of pathogenic origins	2	No	Yes	male forehead patch width	Pre-mating physical trait	Pre-mating physical trait	Descriptive stats	9	0.940905383	0.140346286	9	0.865538336	0.095198377	sd	Losia	2b	results of MANOVA also available, but include confounded widowed group	Fig	paper44_sample1_es2											estimated
es1	sample1	Yong	paper45	10.1016/j.anbehav.2010.09.004	Tenebrio molitor	Wild or immediate offspring of wild	day 11 after imaginal eclosion	Laboratory	Male	Yes	inserted a piece of sterile nylon monofilament	Non-pathogenic foreign bodies	2	No	No	attractiveness	Pre-mating physical trait	Pre-mating physical trait	Binary count data	50			50				Single treatment	1019	Dyadic preference trial. Control vs treatment. Results are completely correlated.	Text								48	2	2	48	exact						Yes
es2	sample1	Yong	paper45	10.1016/j.anbehav.2010.09.004	Tenebrio molitor	Wild or immediate offspring of wild	day 11 after imaginal eclosion	Laboratory	Male	Yes	inserted a piece of sterile nylon monofilament	Non-pathogenic foreign bodies	2	No	No	attractiveness	Pre-mating physical trait	Pre-mating physical trait	Binary count data	50			50				Repeated treatment	1019	Dyadic preference trial. Control vs treatment. Results are completely correlated.	Text								11	39	39	11	exact						Yes
es1	sample1	Rose	paper46	10.1673/031.011.5601	Tenebrio molitor	Wild or immediate offspring of wild	10 day old	Laboratory	Male	Unclear/unreported	After immobilizing both pair members on ice, a piece of sterile nylon monofilament (2 mm length, 0.18 mm diameter, scratched with sandpaper, knotted at one end) was inserted into the treatment male through its pleural membrane between the third and fourth abdominal sternite.	Non-pathogenic foreign bodies	4	No	No	proportion of females preferring challenged males	Mating/courtship behaviour and effort	Mating/courtship behaviour and effort	Binary proportion data	114			114				Losia	7	first test	Text												exact
es2	sample1	Rose	paper46	10.1673/031.011.5601	Tenebrio molitor	Wild or immediate offspring of wild	10 day old	Laboratory	Male	Unclear/unreported	After immobilizing both pair members on ice, a piece of sterile nylon monofilament (2 mm length, 0.18 mm diameter, scratched with sandpaper, knotted at one end) was inserted into the treatment male through its pleural membrane between the third and fourth abdominal sternite.	Non-pathogenic foreign bodies	4	No	No	proportion of females preferring challenged males	Mating/courtship behaviour and effort	Mating/courtship behaviour and effort	Binary proportion data	114			114				Losia	7	second test	Text												exact
es3	sample1	Rose	paper46	10.1673/031.011.5601	Tenebrio molitor	Wild or immediate offspring of wild	10 day old	Laboratory	Male	Unclear/unreported	After immobilizing both pair members on ice, a piece of sterile nylon monofilament (2 mm length, 0.18 mm diameter, scratched with sandpaper, knotted at one end) was inserted into the treatment male through its pleural membrane between the third and fourth abdominal sternite.	Non-pathogenic foreign bodies	4	No	No	activity score	Mating/courtship behaviour and effort	Mating/courtship behaviour and effort	Descriptive stats	114	45.0199115	12.84594845	114	69.01161504	13.10523165	sd	Losia	4	first test	Fig	paper46_sample1_es3											exact
es4	sample1	Rose	paper46	10.1673/031.011.5601	Tenebrio molitor	Wild or immediate offspring of wild	10 day old	Laboratory	Male	Unclear/unreported	After immobilizing both pair members on ice, a piece of sterile nylon monofilament (2 mm length, 0.18 mm diameter, scratched with sandpaper, knotted at one end) was inserted into the treatment male through its pleural membrane between the third and fourth abdominal sternite.	Non-pathogenic foreign bodies	4	No	No	activity score	Mating/courtship behaviour and effort	Mating/courtship behaviour and effort	Descriptive stats	114	3.375	0.678477749	114	1.732300885	0.291100887	sd	Losia	4	second test	Fig	paper46_sample1_es4											exact
es1	sample1	Yong	paper47	10.1111/jeb.12318	Tenebrio molitor	Wild or immediate offspring of wild	day 15 after imaginal eclosion	Laboratory	Male	Unclear/unreported	males received two sterile nylon monofilament implants	Non-pathogenic foreign bodies	1	No	No	attractiveness	Pre-mating physical trait	Pre-mating physical trait	Descriptive stats	90	136.7424242	32.34147607	90	161.3383838	51.6003084	sd	Need to combine the means and sds for the high and low response group. Both from the same treatment. Data between control and treatment is completely correlated because of dyadic preference test. 10 minute. See how much time female spent with either odour disk.	3		Fig	paper47_sample1 _es1											exact						Yes
es1	sample1	Rose	paper48	10.1007/s00442-014-3210-5	Tenebrio molitor	Wild or immediate offspring of wild	18-day-old	Laboratory	Male	Unclear/unreported	In the treatment subgroup, the males received one sterile nylon monofila- ment implant (2 mm length, 0.18 mm diameter, knotted at one end) through their pleural membrane between the third and fourth abdominal sternite (Rantala et al. 2002; Krams et al. 2011a, b; DauksÍÍîte et al. 2012) for 6 h at 22 Íä± 0.5 ÍäÍ_C.	Non-pathogenic foreign bodies	1	No	Yes	pheromone attractiveness	Mating/courtship behaviour and effort	Mating/courtship behaviour and effort	Descriptive stats	40	140.5429864	45.32843683	40	145.2488688	97.13236463	sd	Losia; did not extract food-deprived group due to this potentially being an aatypical state in laboratory experiments and potentially confounding factor	3		Fig	paper48_sample1_es1											exact
es1	sample1	Yong	paper49	10.1007/s00442-016-3654-x	Tenebrio molitor	Wild or immediate offspring of wild	12 days old virgin females	Laboratory	Female	Unclear/unreported	one sterile nylon monofilament implant	Non-pathogenic foreign bodies	3	No	No	offspring number	Reproductive output	Reproductive output	Descriptive stats	30	43.25	7.917758059	30	24	4.890379978	sd	tan individuals	4		Fig	paper49_sample1_es1											exact
es2	sample1	Yong	paper49	10.1007/s00442-016-3654-x	Tenebrio molitor	Wild or immediate offspring of wild	12 days old virgin females	Laboratory	Female	Unclear/unreported	one sterile nylon monofilament implant	Non-pathogenic foreign bodies	3	No	No	offspring number	Reproductive output	Reproductive output	Descriptive stats	30	44.53038674	8.105602173	30	30.44198895	5.326538571	sd	brown individuals	4		Fig	paper49_sample1_es2											exact
es3	sample1	Yong	paper49	10.1007/s00442-016-3654-x	Tenebrio molitor	Wild or immediate offspring of wild	12 days old virgin females	Laboratory	Female	Unclear/unreported	one sterile nylon monofilament implant	Non-pathogenic foreign bodies	3	No	No	offspring number	Reproductive output	Reproductive output	Descriptive stats	30	44.58333333	9.082134244	30	40.75	5.356130452	sd	black individuals	4		Fig	paper49_sample1_es3											exact
es1	sample1	Rose	paper50	10.1007/s00265-015-2004-z	Syngnathus typhle	Wild or immediate offspring of wild	assumed to be adults, but only average sizes given - around 13cm length	Laboratory	Female	Yes	Heat-killed Vibrio bacteria were diluted in PBS (phosphate-buffered saline) to a concentration of 108 cells ml__Í_1, and 10 Íè_l of this solution was injected into the fish body cavity (intraperitoneal) 12 h before mate choice trials. This concentration triggers an immune response that is detectable several hours post-infection (Birrer et al. 2012). Control fish were injected with the same volume…	Substrates of pathogenic origins	1	No	No	Mate preference	Mating/courtship behaviour and effort	Mating/courtship behaviour and effort	Descriptive stats	37	0.447536496	0.331814922	30	0.337363139	0.275429255	sd	Losia	2	median, quartiles, and range	Fig	paper50_sample1_es1											exact
es1	sample2	Rose	paper50	10.1007/s00265-015-2004-z	Syngnathus typhle	Wild or immediate offspring of wild	assumed to be adults, only averagebody sizes given - around 13cm	Laboratory	Male	Yes	Heat-killed Vibrio bacteria were diluted in PBS (phosphate-buffered saline) to a concentration of 108 cells ml__Í_1, and 10 Íè_l of this solution was injected into the fish body cavity (intraperitoneal) 12 h before mate choice trials. This concentration triggers an immune response that is detectable several hours post-infection (Birrer et al. 2012). Control fish were injected with the same volume…	Substrates of pathogenic origins	1	No	No	mate preference	Mating/courtship behaviour and effort	Mating/courtship behaviour and effort	Descriptive stats	29	0.480155109	0.268651635	31	0.537864964	0.312549776	sd	Losia	2	median, quartiles, and range	Fig	paper50_sample2_es1											exact
es1	sample1	Yong	paper51	10.1111/j.1420-9101.2008.01636.x	Cyphoderris strepitans	Wild or immediate offspring of wild	virgin male	Wild	Male	Unclear/unreported	injected with 50 microg of bacterial LPS	Substrates of pathogenic origins	2	No	No	mating success	Reproductive output	Mating/courtship behaviour and effort	Binary proportion data	30			31				2006 data. Time series data. But not both groups were captured at all the time points. so we only take the final capture	2		Fig	paper51_sample1_es1											exact
es2	sample1	Yong	paper51	10.1111/j.1420-9101.2008.01636.x	Cyphoderris strepitans	Wild or immediate offspring of wild	virgin male	Wild	Male	Unclear/unreported	injected with 50 microg of bacterial LPS	Substrates of pathogenic origins	2	No	No	mating success	Reproductive output	Mating/courtship behaviour and effort	Binary proportion data	32			31				2007 data. Time series data. But not both groups were captured at all the time points. so we only take the final capture	2		Fig	paper51_sample1_es2											exact
es1	sample2	Yong	paper51	10.1111/j.1420-9101.2008.01636.x	Cyphoderris strepitans	Wild or immediate offspring of wild	Virgin males	Laboratory	Male	Unclear/unreported	LPS-injected	Substrates of pathogenic origins	2	No	No	calling time	Mating/courtship behaviour and effort	Mating/courtship behaviour and effort	Descriptive stats	20.5	33.03703704	31.90830484	20.5	15.55555556	23.0826035	sd	Time series data. Need to choose the greatest difference.	4		Fig	paper51_sample2_es1											estimated
es2	sample2	Yong	paper51	10.1111/j.1420-9101.2008.01636.x	Cyphoderris strepitans	Wild or immediate offspring of wild	Virgin males	Laboratory	Male	Unclear/unreported	LPS-injected	Substrates of pathogenic origins	2	No	No	calling time	Mating/courtship behaviour and effort	Mating/courtship behaviour and effort	Descriptive stats	20.5	24.79704797	25.02661265	20.5	12.25092251	18.26266329	sd	Time series data. Need to choose the greatest difference.	4		Fig	paper51_sample2_es2											estimated
es1	sample1	Rose	paper52	10.1086/675242	Acyrthosiphon pisum	Cultured population	clonal line "5A was collected from Wisconsin in 1999 and LSR1 from New York in 1998"	Laboratory	Female	Unclear/unreported	heat-killed culture of a gram-negative (G ) bacterium (Enterobacter cloacae), an aphid patho- genic unnamed gram-positive (G ) bacterium, or the fun- gus (F) Erynia neoaphidis;	Substrates of pathogenic origins	12	No	No	total fecundity	Reproductive output	Reproductive output	Descriptive stats	10	90.4	37.4	10	89.1	38.6	sd	Losia	first.generation.csv	F group;calculated manually in doi_10.5061_dryad.4md5s__v1_ML.xls	Source data												exact
es10	sample1	Rose	paper52	10.1086/675242	Acyrthosiphon pisum	Cultured population	clonal line "5A was collected from Wisconsin in 1999 and LSR1 from New York in 1998"	Laboratory	Female	Unclear/unreported	heat-killed culture of a gram-negative (G ) bacterium (Enterobacter cloacae), an aphid patho- genic unnamed gram-positive (G ) bacterium, or the fun- gus (F) Erynia neoaphidis;	Substrates of pathogenic origins	12	No	No	offspring mass at day1	Offspring traits	Offspring traits and success	Descriptive stats	10	0.168	0.037	10	0.175	0.037	sd	Losia	offspring.weight.txt	F group;calculated manually in doi_10.5061_dryad.4md5s__v1_ML.xls	Source data												exact
es11	sample1	Rose	paper52	10.1086/675242	Acyrthosiphon pisum	Cultured population	clonal line "5A was collected from Wisconsin in 1999 and LSR1 from New York in 1998"	Laboratory	Female	Unclear/unreported	heat-killed culture of a gram-negative (G ) bacterium (Enterobacter cloacae), an aphid patho- genic unnamed gram-positive (G ) bacterium, or the fun- gus (F) Erynia neoaphidis;	Substrates of pathogenic origins	12	No	No	offspring mass at day1	Offspring traits	Offspring traits and success	Descriptive stats	10	0.168	0.037	10	0.18	0.03	sd	Losia	offspring.weight.txt	G- group;calculated manually in doi_10.5061_dryad.4md5s__v1_ML.xls	Source data												exact
es12	sample1	Rose	paper52	10.1086/675242	Acyrthosiphon pisum	Cultured population	clonal line "5A was collected from Wisconsin in 1999 and LSR1 from New York in 1998"	Laboratory	Female	Unclear/unreported	heat-killed culture of a gram-negative (G ) bacterium (Enterobacter cloacae), an aphid patho- genic unnamed gram-positive (G ) bacterium, or the fun- gus (F) Erynia neoaphidis;	Substrates of pathogenic origins	12	No	No	offspring mass at day1	Offspring traits	Offspring traits and success	Descriptive stats	10	0.168	0.037	10	0.169	0.034	sd	Losia	offspring.weight.txt	G+ group;calculated manually in doi_10.5061_dryad.4md5s__v1_ML.xls	Source data												exact
es2	sample1	Rose	paper52	10.1086/675242	Acyrthosiphon pisum	Cultured population	clonal line "5A was collected from Wisconsin in 1999 and LSR1 from New York in 1998"	Laboratory	Female	Unclear/unreported	heat-killed culture of a gram-negative (G ) bacterium (Enterobacter cloacae), an aphid patho- genic unnamed gram-positive (G ) bacterium, or the fun- gus (F) Erynia neoaphidis;	Substrates of pathogenic origins	12	No	No	total fecundity	Reproductive output	Reproductive output	Descriptive stats	10	90.4	37.4	10	85.9	35.1	sd	Losia	first.generation.csv	G- group;calculated manually in doi_10.5061_dryad.4md5s__v1_ML.xls	Source data												exact
es3	sample1	Rose	paper52	10.1086/675242	Acyrthosiphon pisum	Cultured population	clonal line "5A was collected from Wisconsin in 1999 and LSR1 from New York in 1998"	Laboratory	Female	Unclear/unreported	heat-killed culture of a gram-negative (G ) bacterium (Enterobacter cloacae), an aphid patho- genic unnamed gram-positive (G ) bacterium, or the fun- gus (F) Erynia neoaphidis;	Substrates of pathogenic origins	12	No	No	total fecundity	Reproductive output	Reproductive output	Descriptive stats	10	90.4	37.4	10	75.1	44.3	sd	Losia	first.generation.csv	G+ group;calculated manually in doi_10.5061_dryad.4md5s__v1_ML.xls	Source data												exact
es4	sample1	Rose	paper52	10.1086/675242	Acyrthosiphon pisum	Cultured population	clonal line "5A was collected from Wisconsin in 1999 and LSR1 from New York in 1998"	Laboratory	Female	Unclear/unreported	heat-killed culture of a gram-negative (G ) bacterium (Enterobacter cloacae), an aphid patho- genic unnamed gram-positive (G ) bacterium, or the fun- gus (F) Erynia neoaphidis;	Substrates of pathogenic origins	12	No	No	total fecundity	Reproductive output	Reproductive output	Descriptive stats	10	34.2	36.9	10	89.1	38.6	sd	Losia	first.generation.csv	F group;calculated manually in doi_10.5061_dryad.4md5s__v1_ML.xls	Source data												exact
es5	sample1	Rose	paper52	10.1086/675242	Acyrthosiphon pisum	Cultured population	clonal line "5A was collected from Wisconsin in 1999 and LSR1 from New York in 1998"	Laboratory	Female	Unclear/unreported	heat-killed culture of a gram-negative (G ) bacterium (Enterobacter cloacae), an aphid patho- genic unnamed gram-positive (G ) bacterium, or the fun- gus (F) Erynia neoaphidis;	Substrates of pathogenic origins	12	No	No	total fecundity	Reproductive output	Reproductive output	Descriptive stats	10	34.2	36.9	10	85.9	35.1	sd	Losia	first.generation.csv	G- group;calculated manually in doi_10.5061_dryad.4md5s__v1_ML.xls	Source data												exact
es6	sample1	Rose	paper52	10.1086/675242	Acyrthosiphon pisum	Cultured population	clonal line "5A was collected from Wisconsin in 1999 and LSR1 from New York in 1998"	Laboratory	Female	Unclear/unreported	heat-killed culture of a gram-negative (G ) bacterium (Enterobacter cloacae), an aphid patho- genic unnamed gram-positive (G ) bacterium, or the fun- gus (F) Erynia neoaphidis;	Substrates of pathogenic origins	12	No	No	total fecundity	Reproductive output	Reproductive output	Descriptive stats	10	34.2	36.9	10	75.1	44.3	sd	Losia	first.generation.csv	G+ group;calculated manually in doi_10.5061_dryad.4md5s__v1_ML.xls	Source data												exact
es7	sample1	Rose	paper52	10.1086/675242	Acyrthosiphon pisum	Cultured population	clonal line "5A was collected from Wisconsin in 1999 and LSR1 from New York in 1998"	Laboratory	Female	Unclear/unreported	heat-killed culture of a gram-negative (G ) bacterium (Enterobacter cloacae), an aphid patho- genic unnamed gram-positive (G ) bacterium, or the fun- gus (F) Erynia neoaphidis;	Substrates of pathogenic origins	12	No	No	offspring mass at day1	Offspring traits	Offspring traits and success	Descriptive stats	10	0.168	0.038	10	0.175	0.037	sd	Losia	offspring.weight.txt	F group;calculated manually in doi_10.5061_dryad.4md5s__v1_ML.xls	Source data												exact
es8	sample1	Rose	paper52	10.1086/675242	Acyrthosiphon pisum	Cultured population	clonal line "5A was collected from Wisconsin in 1999 and LSR1 from New York in 1998"	Laboratory	Female	Unclear/unreported	heat-killed culture of a gram-negative (G ) bacterium (Enterobacter cloacae), an aphid patho- genic unnamed gram-positive (G ) bacterium, or the fun- gus (F) Erynia neoaphidis;	Substrates of pathogenic origins	12	No	No	offspring mass at day1	Offspring traits	Offspring traits and success	Descriptive stats	10	0.168	0.038	10	0.18	0.03	sd	Losia	offspring.weight.txt	G- group;calculated manually in doi_10.5061_dryad.4md5s__v1_ML.xlsG- group;calculated manually in doi_10.5061_dryad.4md5s__v1_ML.xls	Source data												exact
es9	sample1	Rose	paper52	10.1086/675242	Acyrthosiphon pisum	Cultured population	clonal line "5A was collected from Wisconsin in 1999 and LSR1 from New York in 1998"	Laboratory	Female	Unclear/unreported	heat-killed culture of a gram-negative (G ) bacterium (Enterobacter cloacae), an aphid patho- genic unnamed gram-positive (G ) bacterium, or the fun- gus (F) Erynia neoaphidis;	Substrates of pathogenic origins	12	No	No	offspring mass at day1	Offspring traits	Offspring traits and success	Descriptive stats	10	0.168	0.038	10	0.169	0.034	sd	Losia	offspring.weight.txt	G+ group;calculated manually in doi_10.5061_dryad.4md5s__v1_ML.xls	Source data												exact
es1	sample2	Rose	paper52	10.1086/675242	Acyrthosiphon pisum	Cultured population	10-day-old	Laboratory	Female	Unclear/unreported	heat-killed culture of a gram-negative (G ) bacterium (Enterobacter cloacae), an aphid patho- genic unnamed gram-positive (G ) bacterium, or the fun- gus (F) Erynia neoaphidis;	Substrates of pathogenic origins	12	No	No	total fecundity	Reproductive output	Reproductive output	Descriptive stats	10	46.1	35.7	10	62.6	28.7	sd	Losia	first.generation.csv	F group; calculated manually in doi_10.5061_dryad.4md5s__v1_ML.xls	Source data												exact
es10	sample2	Rose	paper52	10.1086/675242	Acyrthosiphon pisum	Cultured population	10-day-old	Laboratory	Female	Unclear/unreported	heat-killed culture of a gram-negative (G ) bacterium (Enterobacter cloacae), an aphid patho- genic unnamed gram-positive (G ) bacterium, or the fun- gus (F) Erynia neoaphidis;	Substrates of pathogenic origins	12	No	No	offspring mass at day1	Offspring traits	Offspring traits and success	Descriptive stats	10	0.111	0.029	10	0.107	0.02	sd	Losia	offspring.weight.txt	F group; calculated manually in doi_10.5061_dryad.4md5s__v1_ML.xls	Source data												exact
es11	sample2	Rose	paper52	10.1086/675242	Acyrthosiphon pisum	Cultured population	10-day-old	Laboratory	Female	Unclear/unreported	heat-killed culture of a gram-negative (G ) bacterium (Enterobacter cloacae), an aphid patho- genic unnamed gram-positive (G ) bacterium, or the fun- gus (F) Erynia neoaphidis;	Substrates of pathogenic origins	12	No	No	offspring mass at day1	Offspring traits	Offspring traits and success	Descriptive stats	10	0.111	0.029	10	0.121	0.03	sd	Losia	offspring.weight.txt	G- group; calculated manually in doi_10.5061_dryad.4md5s__v1_ML.xls	Source data												exact
es12	sample2	Rose	paper52	10.1086/675242	Acyrthosiphon pisum	Cultured population	10-day-old	Laboratory	Female	Unclear/unreported	heat-killed culture of a gram-negative (G ) bacterium (Enterobacter cloacae), an aphid patho- genic unnamed gram-positive (G ) bacterium, or the fun- gus (F) Erynia neoaphidis;	Substrates of pathogenic origins	12	No	No	offspring mass at day1	Offspring traits	Offspring traits and success	Descriptive stats	10	0.111	0.029	10	0.11	0.031	sd	Losia	offspring.weight.txt	G+ group; calculated manually in doi_10.5061_dryad.4md5s__v1_ML.xls	Source data												exact
es2	sample2	Rose	paper52	10.1086/675242	Acyrthosiphon pisum	Cultured population	10-day-old	Laboratory	Female	Unclear/unreported	heat-killed culture of a gram-negative (G ) bacterium (Enterobacter cloacae), an aphid patho- genic unnamed gram-positive (G ) bacterium, or the fun- gus (F) Erynia neoaphidis;	Substrates of pathogenic origins	12	No	No	total fecundity	Reproductive output	Reproductive output	Descriptive stats	10	46.1	35.7	10	51	36.2	sd	Losia	first.generation.csv	G- group; calculated manually in doi_10.5061_dryad.4md5s__v1_ML.xls	Source data												exact
es3	sample2	Rose	paper52	10.1086/675242	Acyrthosiphon pisum	Cultured population	10-day-old	Laboratory	Female	Unclear/unreported	heat-killed culture of a gram-negative (G ) bacterium (Enterobacter cloacae), an aphid patho- genic unnamed gram-positive (G ) bacterium, or the fun- gus (F) Erynia neoaphidis;	Substrates of pathogenic origins	12	No	No	total fecundity	Reproductive output	Reproductive output	Descriptive stats	10	46.1	35.7	10	58.2	43.3	sd	Losia	first.generation.csv	G+ group; calculated manually in doi_10.5061_dryad.4md5s__v1_ML.xls	Source data												exact
es4	sample2	Rose	paper52	10.1086/675242	Acyrthosiphon pisum	Cultured population	10-day-old	Laboratory	Female	Unclear/unreported	heat-killed culture of a gram-negative (G ) bacterium (Enterobacter cloacae), an aphid patho- genic unnamed gram-positive (G ) bacterium, or the fun- gus (F) Erynia neoaphidis;	Substrates of pathogenic origins	12	No	No	total fecundity	Reproductive output	Reproductive output	Descriptive stats	10	48	31.6	10	62.6	28.7	sd	Losia	first.generation.csv	F group; calculated manually in doi_10.5061_dryad.4md5s__v1_ML.xls	Source data												exact
es5	sample2	Rose	paper52	10.1086/675242	Acyrthosiphon pisum	Cultured population	10-day-old	Laboratory	Female	Unclear/unreported	heat-killed culture of a gram-negative (G ) bacterium (Enterobacter cloacae), an aphid patho- genic unnamed gram-positive (G ) bacterium, or the fun- gus (F) Erynia neoaphidis;	Substrates of pathogenic origins	12	No	No	total fecundity	Reproductive output	Reproductive output	Descriptive stats	10	48	31.6	10	51	36.2	sd	Losia	first.generation.csv	G- group; calculated manually in doi_10.5061_dryad.4md5s__v1_ML.xls	Source data												exact
es6	sample2	Rose	paper52	10.1086/675242	Acyrthosiphon pisum	Cultured population	10-day-old	Laboratory	Female	Unclear/unreported	heat-killed culture of a gram-negative (G ) bacterium (Enterobacter cloacae), an aphid patho- genic unnamed gram-positive (G ) bacterium, or the fun- gus (F) Erynia neoaphidis;	Substrates of pathogenic origins	12	No	No	total fecundity	Reproductive output	Reproductive output	Descriptive stats	10	48	31.6	10	58.2	43.3	sd	Losia	first.generation.csv	G+ group; calculated manually in doi_10.5061_dryad.4md5s__v1_ML.xls	Source data												exact
es7	sample2	Rose	paper52	10.1086/675242	Acyrthosiphon pisum	Cultured population	10-day-old	Laboratory	Female	Unclear/unreported	heat-killed culture of a gram-negative (G ) bacterium (Enterobacter cloacae), an aphid patho- genic unnamed gram-positive (G ) bacterium, or the fun- gus (F) Erynia neoaphidis;	Substrates of pathogenic origins	12	No	No	offspring mass at day1	Offspring traits	Offspring traits and success	Descriptive stats	10	0.085	0.014	10	0.107	0.02	sd	Losia	offspring.weight.txt	F group; calculated manually in doi_10.5061_dryad.4md5s__v1_ML.xls	Source data												exact
es8	sample2	Rose	paper52	10.1086/675242	Acyrthosiphon pisum	Cultured population	10-day-old	Laboratory	Female	Unclear/unreported	heat-killed culture of a gram-negative (G ) bacterium (Enterobacter cloacae), an aphid patho- genic unnamed gram-positive (G ) bacterium, or the fun- gus (F) Erynia neoaphidis;	Substrates of pathogenic origins	12	No	No	offspring mass at day1	Offspring traits	Offspring traits and success	Descriptive stats	10	0.085	0.014	10	0.121	0.03	sd	Losia	offspring.weight.txt	G- group; calculated manually in doi_10.5061_dryad.4md5s__v1_ML.xls	Source data												exact
es9	sample2	Rose	paper52	10.1086/675242	Acyrthosiphon pisum	Cultured population	10-day-old	Laboratory	Female	Unclear/unreported	heat-killed culture of a gram-negative (G ) bacterium (Enterobacter cloacae), an aphid patho- genic unnamed gram-positive (G ) bacterium, or the fun- gus (F) Erynia neoaphidis;	Substrates of pathogenic origins	12	No	No	offspring mass at day1	Offspring traits	Offspring traits and success	Descriptive stats	10	0.085	0.014	10	0.11	0.031	sd	Losia	offspring.weight.txt	G+ group; calculated manually in doi_10.5061_dryad.4md5s__v1_ML.xls	Source data												exact
es1	sample3	Rose	paper52	10.1086/675242	Acyrthosiphon pisum	Cultured population	LSR1 clonal stain 10-day-old aphids	Laboratory	Female	Unclear/unreported	heat-killed culture of a gram-negative (G ) bacterium (Enterobacter cloacae), an aphid patho- genic unnamed gram-positive (G ) bacterium, or the fun- gus (F) Erynia neoaphidis;	Substrates of pathogenic origins	12	No	No	total fecundity	Reproductive output	Reproductive output	Descriptive stats	10	94.1	33.7	10	61.6	42.6	sd	Losia	first.generation.csv	F group; calculated manually in doi_10.5061_dryad.4md5s__v1_ML.xls	Source data												exact						No
es10	sample3	Rose	paper52	10.1086/675242	Acyrthosiphon pisum	Cultured population	LSR1 clonal stain 10-day-old aphids	Laboratory	Female	Unclear/unreported	heat-killed culture of a gram-negative (G ) bacterium (Enterobacter cloacae), an aphid patho- genic unnamed gram-positive (G ) bacterium, or the fun- gus (F) Erynia neoaphidis;	Substrates of pathogenic origins	12	No	No	offspring mass at day1	Offspring traits	Offspring traits and success	Descriptive stats	10	0.153	0.033	10	0.161	0.041	sd	Losia	offspring.weight.txt	F group; calculated manually in doi_10.5061_dryad.4md5s__v1_ML.xls	Source data												exact						No
es11	sample3	Rose	paper52	10.1086/675242	Acyrthosiphon pisum	Cultured population	LSR1 clonal stain 10-day-old aphids	Laboratory	Female	Unclear/unreported	heat-killed culture of a gram-negative (G ) bacterium (Enterobacter cloacae), an aphid patho- genic unnamed gram-positive (G ) bacterium, or the fun- gus (F) Erynia neoaphidis;	Substrates of pathogenic origins	12	No	No	offspring mass at day1	Offspring traits	Offspring traits and success	Descriptive stats	10	0.153	0.033	10	0.155	0.032	sd	Losia	offspring.weight.txt	G- group; calculated manually in doi_10.5061_dryad.4md5s__v1_ML.xls	Source data												exact						No
es12	sample3	Rose	paper52	10.1086/675242	Acyrthosiphon pisum	Cultured population	LSR1 clonal stain 10-day-old aphids	Laboratory	Female	Unclear/unreported	heat-killed culture of a gram-negative (G ) bacterium (Enterobacter cloacae), an aphid patho- genic unnamed gram-positive (G ) bacterium, or the fun- gus (F) Erynia neoaphidis;	Substrates of pathogenic origins	12	No	No	offspring mass at day1	Offspring traits	Offspring traits and success	Descriptive stats	10	0.153	0.033	10	0.141	0.027	sd	Losia	offspring.weight.txt	G+ group; calculated manually in doi_10.5061_dryad.4md5s__v1_ML.xls	Source data												exact						No
es2	sample3	Rose	paper52	10.1086/675242	Acyrthosiphon pisum	Cultured population	LSR1 clonal stain 10-day-old aphids	Laboratory	Female	Unclear/unreported	heat-killed culture of a gram-negative (G ) bacterium (Enterobacter cloacae), an aphid patho- genic unnamed gram-positive (G ) bacterium, or the fun- gus (F) Erynia neoaphidis;	Substrates of pathogenic origins	12	No	No	total fecundity	Reproductive output	Reproductive output	Descriptive stats	10	94.1	33.7	10	65.9	50.9	sd	Losia	first.generation.csv	G- group; calculated manually in doi_10.5061_dryad.4md5s__v1_ML.xls	Source data												exact						No
es3	sample3	Rose	paper52	10.1086/675242	Acyrthosiphon pisum	Cultured population	LSR1 clonal stain 10-day-old aphids	Laboratory	Female	Unclear/unreported	heat-killed culture of a gram-negative (G ) bacterium (Enterobacter cloacae), an aphid patho- genic unnamed gram-positive (G ) bacterium, or the fun- gus (F) Erynia neoaphidis;	Substrates of pathogenic origins	12	No	No	total fecundity	Reproductive output	Reproductive output	Descriptive stats	10	94.1	33.7	10	37.8	35.8	sd	Losia	first.generation.csv	G+ group; calculated manually in doi_10.5061_dryad.4md5s__v1_ML.xls	Source data												exact						No
es4	sample3	Rose	paper52	10.1086/675242	Acyrthosiphon pisum	Cultured population	LSR1 clonal stain 10-day-old aphids	Laboratory	Female	Unclear/unreported	heat-killed culture of a gram-negative (G ) bacterium (Enterobacter cloacae), an aphid patho- genic unnamed gram-positive (G ) bacterium, or the fun- gus (F) Erynia neoaphidis;	Substrates of pathogenic origins	12	No	No	total fecundity	Reproductive output	Reproductive output	Descriptive stats	10	62.3	29.4	10	61.6	42.6	sd	Losia	first.generation.csv	F group; calculated manually in doi_10.5061_dryad.4md5s__v1_ML.xls	Source data												exact						No
es5	sample3	Rose	paper52	10.1086/675242	Acyrthosiphon pisum	Cultured population	LSR1 clonal stain 10-day-old aphids	Laboratory	Female	Unclear/unreported	heat-killed culture of a gram-negative (G ) bacterium (Enterobacter cloacae), an aphid patho- genic unnamed gram-positive (G ) bacterium, or the fun- gus (F) Erynia neoaphidis;	Substrates of pathogenic origins	12	No	No	total fecundity	Reproductive output	Reproductive output	Descriptive stats	10	62.3	29.4	10	65.9	50.9	sd	Losia	first.generation.csv	G- group; calculated manually in doi_10.5061_dryad.4md5s__v1_ML.xls	Source data												exact						No
es6	sample3	Rose	paper52	10.1086/675242	Acyrthosiphon pisum	Cultured population	LSR1 clonal stain 10-day-old aphids	Laboratory	Female	Unclear/unreported	heat-killed culture of a gram-negative (G ) bacterium (Enterobacter cloacae), an aphid patho- genic unnamed gram-positive (G ) bacterium, or the fun- gus (F) Erynia neoaphidis;	Substrates of pathogenic origins	12	No	No	total fecundity	Reproductive output	Reproductive output	Descriptive stats	10	62.3	29.4	10	37.8	35.8	sd	Losia	first.generation.csv	G+ group; calculated manually in doi_10.5061_dryad.4md5s__v1_ML.xls	Source data												exact						No
es7	sample3	Rose	paper52	10.1086/675242	Acyrthosiphon pisum	Cultured population	LSR1 clonal stain 10-day-old aphids	Laboratory	Female	Unclear/unreported	heat-killed culture of a gram-negative (G ) bacterium (Enterobacter cloacae), an aphid patho- genic unnamed gram-positive (G ) bacterium, or the fun- gus (F) Erynia neoaphidis;	Substrates of pathogenic origins	12	No	No	offspring mass at day1	Offspring traits	Offspring traits and success	Descriptive stats	10	0.14	0.039	10	0.161	0.041	sd	Losia	offspring.weight.txt	F group; calculated manually in doi_10.5061_dryad.4md5s__v1_ML.xls	Source data												exact						No
es8	sample3	Rose	paper52	10.1086/675242	Acyrthosiphon pisum	Cultured population	LSR1 clonal stain 10-day-old aphids	Laboratory	Female	Unclear/unreported	heat-killed culture of a gram-negative (G ) bacterium (Enterobacter cloacae), an aphid patho- genic unnamed gram-positive (G ) bacterium, or the fun- gus (F) Erynia neoaphidis;	Substrates of pathogenic origins	12	No	No	offspring mass at day1	Offspring traits	Offspring traits and success	Descriptive stats	10	0.14	0.039	10	0.155	0.032	sd	Losia	offspring.weight.txt	G- group; calculated manually in doi_10.5061_dryad.4md5s__v1_ML.xls	Source data												exact						No
es9	sample3	Rose	paper52	10.1086/675242	Acyrthosiphon pisum	Cultured population	LSR1 clonal stain 10-day-old aphids	Laboratory	Female	Unclear/unreported	heat-killed culture of a gram-negative (G ) bacterium (Enterobacter cloacae), an aphid patho- genic unnamed gram-positive (G ) bacterium, or the fun- gus (F) Erynia neoaphidis;	Substrates of pathogenic origins	12	No	No	offspring mass at day1	Offspring traits	Offspring traits and success	Descriptive stats	10	0.14	0.039	10	0.141	0.027	sd	Losia	offspring.weight.txt	G+ group; calculated manually in doi_10.5061_dryad.4md5s__v1_ML.xls	Source data												exact						No
es1	sample1	Yong	paper53	10.1371/ journal.pone.0022221	Parus major	Wild or immediate offspring of wild	breeding males	Wild	Male	Yes	injected in the wing web with 0.01 mg of Lipopolysaccharide	Substrates of pathogenic origins	3	Yes	No	sperm velocity	Post-copulatory trait	Primary sexual characteristics	Descriptive stats	37	25.64102564	13.34195973	30	25.64102564	15.596827	sd	Time series data (0 seconds). Need to choose one time point. Had vitamin e treatment but couldn't separate the effect from the immune challenge	1		Fig	paper53_sample1_es1											exact
es2	sample1	Yong	paper53	10.1371/ journal.pone.0022221	Parus major	Wild or immediate offspring of wild	breeding males	Wild	Male	Yes	injected in the wing web with 0.01 mg of Lipopolysaccharide	Substrates of pathogenic origins	3	Yes	No	sperm velocity	Post-copulatory trait	Primary sexual characteristics	Descriptive stats	37	22.45421245	13.04101327	30	22.08791209	13.36870886	sd	Time series data (1 seconds). Need to choose one time point.Had vitamin e treatment but couldn't separate the effect from the immune challenge	1		Fig	paper53_sample1_es2											exact
es3	sample1	Yong	paper53	10.1371/ journal.pone.0022221	Parus major	Wild or immediate offspring of wild	breeding males	Wild	Male	Yes	injected in the wing web with 0.01 mg of Lipopolysaccharide	Substrates of pathogenic origins	3	Yes	No	sperm velocity	Post-copulatory trait	Primary sexual characteristics	Descriptive stats	37	24.96350365	19.4901275	30	15.20072993	14.98490769	sd	Time series data (2 seconds). Need to choose one time point.Had vitamin e treatment but couldn't separate the effect from the immune challenge	1		Fig	paper53_sample1_es3											exact
es1	sample1	Rose	paper54	10.1139/z02-063	Tachycineta bicolor	Wild or immediate offspring of wild	after-second-year (ASY, adult, blue) females were used in the study	Wild	Female	Unclear/unreported	Every second ASY female captured was in- jected intraperitoneally with 0.05 mL of a suspension of washed SRBCs (Sigma Product No. R 3378) in phosphate- buffered saline (PBS, pH = 7.2, equivalent to 5 Í__ 108 cells/mL, hematocrit ~2%)	Non-pathogenic foreign bodies	5	Yes	No	Interval to starting egg laying	Reproductive output	Others	F-ratio	24			24					page 919, the first paragrah of method section	need to flip this (so better for control)	Text			0.646	45								exact							Treatment > Control
es2	sample1	Rose	paper54	10.1139/z02-063	Tachycineta bicolor	Wild or immediate offspring of wild	after-second-year (ASY, adult, blue) females were used in the study	Wild	Female	Unclear/unreported	Every second ASY female captured was in- jected intraperitoneally with 0.05 mL of a suspension of washed SRBCs (Sigma Product No. R 3378) in phosphate- buffered saline (PBS, pH = 7.2, equivalent to 5 Í__ 108 cells/mL, hematocrit ~2%)	Non-pathogenic foreign bodies	5	Yes	No	days to the first laying day 10	Offspring traits	Offspring traits and success	Descriptive stats	24	19.90858325	1.603487146	24	20.93245033	1.624050805	sd	smaple size - female no. (used) and offspring no. (in fig) are different	fig 1a, page 922	day since estiamted - https://en.wikipedia.org/wiki/Tree_swallow	Fig	paper54_sample1_es2											exact
es3	sample1	Rose	paper54	10.1139/z02-063	Tachycineta bicolor	Wild or immediate offspring of wild	after-second-year (ASY, adult, blue) females were used in the study	Wild	Female	Unclear/unreported	Every second ASY female captured was in- jected intraperitoneally with 0.05 mL of a suspension of washed SRBCs (Sigma Product No. R 3378) in phosphate- buffered saline (PBS, pH = 7.2, equivalent to 5 Í__ 108 cells/mL, hematocrit ~2%)	Non-pathogenic foreign bodies	5	Yes	No	wing length at day 10	Offspring traits	Offspring traits and success	Descriptive stats	24	45.27027279	3.941430357	24	47.76860973	3.560854129	sd	smaple size - female no. (used) and offspring no. (in fig) are different	fig 1b, page 922	day since estiamted - https://en.wikipedia.org/wiki/Tree_swallow	Fig	paper54_sample1_es3											exact
es4	sample1	Rose	paper54	10.1139/z02-063	Tachycineta bicolor	Wild or immediate offspring of wild	after-second-year (ASY, adult, blue) females were used in the study	Wild	Female	Unclear/unreported	Every second ASY female captured was in- jected intraperitoneally with 0.05 mL of a suspension of washed SRBCs (Sigma Product No. R 3378) in phosphate- buffered saline (PBS, pH = 7.2, equivalent to 5 Í__ 108 cells/mL, hematocrit ~2%)	Non-pathogenic foreign bodies	5	Yes	No	days to the first laying day 16	Offspring traits	Offspring traits and success	Descriptive stats	24	20.07294932	1.656231763	24	20.38637553	1.189031934	sd	smaple size - female no. (used) and offspring no. (in fig) are different	fig2a, page 923	day since estiamted - https://en.wikipedia.org/wiki/Tree_swallow	Fig	paper54_sample1_es4											exact
es5	sample1	Rose	paper54	10.1139/z02-063	Tachycineta bicolor	Wild or immediate offspring of wild	after-second-year (ASY, adult, blue) females were used in the study	Wild	Female	Unclear/unreported	Every second ASY female captured was in- jected intraperitoneally with 0.05 mL of a suspension of washed SRBCs (Sigma Product No. R 3378) in phosphate- buffered saline (PBS, pH = 7.2, equivalent to 5 Í__ 108 cells/mL, hematocrit ~2%)	Non-pathogenic foreign bodies	5	Yes	No	wing length at day 16	Offspring traits	Offspring traits and success	Descriptive stats	24	76.40752574	4.726803262	24	79.08333333	2.91287219	sd	smaple size - female no. (used) and offspring no. (in fig) are different	fig2b, page 923	day since estiamted - https://en.wikipedia.org/wiki/Tree_swallow	Fig	paper54_sample1_es5											exact
es1	sample1	Yong	paper55	10.1186/s12983-018-0272-y	Parus major	Wild or immediate offspring of wild	Breeding females	Wild	Female	Unclear/unreported	inter-abdominally injected with 50 Íè_l of LPS	Substrates of pathogenic origins	7	No	No	time reinitiate egg laying	Others	Others	Descriptive stats	38	5.9	0.2	42	6.2	0.2	se	Contact authors for data so that we can exclude the data from cross fostering and brrod size manipulation. If we get data thatn the question on confounding treatment needs to be changed to yes.	6		Text												exact
es2	sample1	Yong	paper55	10.1186/s12983-018-0272-y	Parus major	Wild or immediate offspring of wild	Breeding females	Wild	Female	Unclear/unreported	inter-abdominally injected with 50 Íè_l of LPS	Substrates of pathogenic origins	7	No	No	clutch size	Reproductive output	Reproductive output	Descriptive stats	38	10.4	0.2	42	10.6	0.2	se	Contact authors for data so that we can exclude the data from cross fostering and brrod size manipulation. If we get data thatn the question on confounding treatment needs to be changed to yes.	6		Text												exact
es3	sample1	Yong	paper55	10.1186/s12983-018-0272-y	Parus major	Wild or immediate offspring of wild	Breeding females	Wild	Female	Unclear/unreported	inter-abdominally injected with 50 Íè_l of LPS	Substrates of pathogenic origins	7	No	No	hatching success	Reproductive output	Reproductive output	Descriptive stats	38	0.84	0.02	42	0.87	0.02	se	Contact authors for data so that we can exclude the data from cross fostering and brrod size manipulation. If we get data thatn the question on confounding treatment needs to be changed to yes.	6		Text												exact
es4	sample1	Yong	paper55	10.1186/s12983-018-0272-y	Parus major	Wild or immediate offspring of wild	Breeding females	Wild	Female	Unclear/unreported	inter-abdominally injected with 50 Íè_l of LPS	Substrates of pathogenic origins	7	No	No	Fledgling body mass	Offspring traits	Offspring traits and success	Descriptive stats	95	17.59743243	1.133586937	111	16.83473684	1.770511533	sd				Source data												exact
es5	sample1	Yong	paper55	10.1186/s12983-018-0272-y	Parus major	Wild or immediate offspring of wild	Breeding females	Wild	Female	Unclear/unreported	inter-abdominally injected with 50 Íè_l of LPS	Substrates of pathogenic origins	7	No	No	early growth rate	Offspring traits	Offspring traits and success	Descriptive stats	95	1.413521127	0.362754404	111	1.478177083	0.307607786	sd				Source data												exact
es6	sample1	Yong	paper55	10.1186/s12983-018-0272-y	Parus major	Wild or immediate offspring of wild	Breeding females	Wild	Female	Unclear/unreported	inter-abdominally injected with 50 Íè_l of LPS	Substrates of pathogenic origins	7	No	No	late growth rate	Offspring traits	Offspring traits and success	Descriptive stats	95	1.210840841	0.168717751	111	1.141832359	0.195271426	sd				Source data												exact
es7	sample1	Yong	paper55	10.1186/s12983-018-0272-y	Parus major	Wild or immediate offspring of wild	Breeding females	Wild	Female	Unclear/unreported	inter-abdominally injected with 50 Íè_l of LPS	Substrates of pathogenic origins	7	No	No	tarsus length	Offspring traits	Offspring traits and success	Descriptive stats	95	19.98648649	0.784843467	111	19.65438596	0.937715723	sd				Source data												exact
es1	sample1	Rose	paper56	10.1655/0018-0831(2007)63[269:PTBIAR]2.0.CO;2	Acris crepitans	Wild or immediate offspring of wild	adult male A. crepitans	Laboratory	Male	Unclear/unreported	Experimental frogs (EF) were injected with 0.1 ml sheep blood solution	Non-pathogenic foreign bodies	6	No	No	Mean maximum spermatic cyst diameter	Pre-mating physical trait	Primary sexual characteristics	Descriptive stats	12	0.099	0.005	12	0.082	0.014	sd	Shared treatment	Table 1, page 272	Initial injections began 7 June 2002; EF and SF were injected again on 1-week intervals through 26 July 2002 to total eight injections _Í´_ At the end of the treatment period the frogs were anesthetized in a dilute solution of chloretone and the testes were removed.	Table												exact
es2	sample1	Rose	paper56	10.1655/0018-0831(2007)63[269:PTBIAR]2.0.CO;2	Acris crepitans	Wild or immediate offspring of wild	adult male A. crepitans	Laboratory	Male	Unclear/unreported	Experimental frogs (EF) were injected with 0.1 ml sheep blood solution	Non-pathogenic foreign bodies	6	No	No	Mean maximum spermatic cyst diameter	Pre-mating physical trait	Primary sexual characteristics	Descriptive stats	12	0.097	0.014	12	0.082	0.014	sd	Shared treatment	Table 1, page 272	Initial injections began 7 June 2002; EF and SF were injected again on 1-week intervals through 26 July 2002 to total eight injections _Í´_ At the end of the treatment period the frogs were anesthetized in a dilute solution of chloretone and the testes were removed.	Table												exact
es3	sample1	Rose	paper56	10.1655/0018-0831(2007)63[269:PTBIAR]2.0.CO;2	Acris crepitans	Wild or immediate offspring of wild	adult male A. crepitans	Laboratory	Male	Unclear/unreported	Experimental frogs (EF) were injected with 0.1 ml sheep blood solution	Non-pathogenic foreign bodies	6	No	No	Mean maximum germinal epithelium depth	Pre-mating physical trait	Primary sexual characteristics	Descriptive stats	12	0.013	0.003	12	0.008	0.004	sd	Shared treatment	Table 1, page 272	Initial injections began 7 June 2002; EF and SF were injected again on 1-week intervals through 26 July 2002 to total eight injections _Í´_ At the end of the treatment period the frogs were anesthetized in a dilute solution of chloretone and the testes were removed.	Table												exact
es4	sample1	Rose	paper56	10.1655/0018-0831(2007)63[269:PTBIAR]2.0.CO;2	Acris crepitans	Wild or immediate offspring of wild	adult male A. crepitans	Laboratory	Male	Unclear/unreported	Experimental frogs (EF) were injected with 0.1 ml sheep blood solution	Non-pathogenic foreign bodies	6	No	No	Mean maximum germinal epithelium depth	Pre-mating physical trait	Primary sexual characteristics	Descriptive stats	12	0.012	0.005	12	0.008	0.004	sd	Shared treatment	Table 1, page 272	Initial injections began 7 June 2002; EF and SF were injected again on 1-week intervals through 26 July 2002 to total eight injections _Í´_ At the end of the treatment period the frogs were anesthetized in a dilute solution of chloretone and the testes were removed.	Table												exact
es5	sample1	Rose	paper56	10.1655/0018-0831(2007)63[269:PTBIAR]2.0.CO;2	Acris crepitans	Wild or immediate offspring of wild	adult male A. crepitans	Laboratory	Male	Unclear/unreported	Experimental frogs (EF) were injected with 0.1 ml sheep blood solution	Non-pathogenic foreign bodies	6	No	No	Gonadosomatic index based on testis width	Post-copulatory trait	Primary sexual characteristics	Descriptive stats	12	0.057	0.013	12	0.041	0.014	sd	Shared treatment	Table 1, page 272	Initial injections began 7 June 2002; EF and SF were injected again on 1-week intervals through 26 July 2002 to total eight injections _Í´_ At the end of the treatment period the frogs were anesthetized in a dilute solution of chloretone and the testes were removed.	Table												exact
es6	sample1	Rose	paper56	10.1655/0018-0831(2007)63[269:PTBIAR]2.0.CO;2	Acris crepitans	Wild or immediate offspring of wild	adult male A. crepitans	Laboratory	Male	Unclear/unreported	Experimental frogs (EF) were injected with 0.1 ml sheep blood solution	Non-pathogenic foreign bodies	6	No	No	Gonadosomatic index based on testis width	Post-copulatory trait	Primary sexual characteristics	Descriptive stats	12	0.055	0.001	12	0.041	0.014	sd	Shared treatment	Table 1, page 272	Initial injections began 7 June 2002; EF and SF were injected again on 1-week intervals through 26 July 2002 to total eight injections _Í´_ At the end of the treatment period the frogs were anesthetized in a dilute solution of chloretone and the testes were removed.	Table												exact
es1	sample1	Yong	paper57	10.1111/j.1365-2656.2012.02018.x	Helicoverpa armigera	Cultured population	challenged as instar, measured at 2-3 days post eclosion	Laboratory	Male	Yes	injected with a nonpathogenic immune elicitor, a lipopolysaccharide (LPS)	Substrates of pathogenic origins	4	No	No	eupyrene sperm number	Post-copulatory trait	Primary sexual characteristics	Descriptive stats	21	159.9250936	88.98422415	18	180.8988764	72.08546037	sd	3 instar	2a		Fig	paper57_sample1_es1											exact
es2	sample1	Yong	paper57	10.1111/j.1365-2656.2012.02018.x	Helicoverpa armigera	Cultured population	challenged as instar, measured at 2-3 days post eclosion	Laboratory	Male	Yes	injected with a nonpathogenic immune elicitor, a lipopolysaccharide (LPS)	Substrates of pathogenic origins	4	No	No	eupyrene sperm number	Post-copulatory trait	Primary sexual characteristics	Descriptive stats	14	267.7238806	129.2316689	17	201.119403	97.72985712	sd	6 instar	2a		Fig	paper57_sample1_es2											exact
es3	sample1	Yong	paper57	10.1111/j.1365-2656.2012.02018.x	Helicoverpa armigera	Cultured population	challenged as instar, measured at 2-3 days post eclosion	Laboratory	Male	Yes	injected with a nonpathogenic immune elicitor, a lipopolysaccharide (LPS)	Substrates of pathogenic origins	4	No	No	apyrene sperm number	Post-copulatory trait	Primary sexual characteristics	Descriptive stats	21	443.1818182	245.8803125	18	531.8181818	343.6931771	sd	3 instar	2b		Fig	paper57_sample1_es3											exact
es4	sample1	Yong	paper57	10.1111/j.1365-2656.2012.02018.x	Helicoverpa armigera	Cultured population	challenged as instar, measured at 2-3 days post eclosion	Laboratory	Male	Yes	injected with a nonpathogenic immune elicitor, a lipopolysaccharide (LPS)	Substrates of pathogenic origins	4	No	No	apyrene sperm number	Post-copulatory trait	Primary sexual characteristics	Descriptive stats	14	715.2091255	197.532817	17	725.4752852	128.0415075	sd	6 instar	2b		Fig	paper57_sample1_es4											exact
es1	sample2	Yong	paper57	10.1111/j.1365-2656.2012.02018.x	Helicoverpa armigera	Cultured population	challenged at 3 and 6 instar, but tested at adult 2-3 days after eclosion	Laboratory	Female	Yes	a nonpathogenic immune elicitor, a lipopolysaccharide (LPS)	Substrates of pathogenic origins	2	Yes	No	eggs laid	Reproductive output	Reproductive output	Binary count data	23			27				3 instar	240		Text								26	1	23	0	exact
es2	sample2	Yong	paper57	10.1111/j.1365-2656.2012.02018.x	Helicoverpa armigera	Cultured population	challenged at 3 and 6 instar, but tested at adult 2-3 days after eclosion	Laboratory	Female	Yes	a nonpathogenic immune elicitor, a lipopolysaccharide (LPS)	Substrates of pathogenic origins	2	Yes	No	eggs laid	Reproductive output	Reproductive output	Binary count data	25			24				6 instar	240		Text								24	0	25	0	exact
es1	sample1	Rose	paper58	10.1007/s00442-013-2617-8	Cyanistes caeruleus	Wild or immediate offspring of wild	breeding females	Wild	Female	Unclear/unreported	Vaccinated females received sub- cutaneous injections of 10 lL of NDV, an inactivated vaccine (Nobivac Paramixo; Intervet, France)	Substrates of pathogenic origins	1	Yes	No	cartenoid transfer to eggs	Reproductive output	Others	Mixed-effect model	12			12				t calcuated by shinichi using estimate and se	table 1, page 392	k_mean is assumed (0.5 is assumed)	Table												exact	-4.225806	0.5	8	91	24		Control > treatment
es1	sample1	Yong	paper59	10.1371/journal.pone.0209957	Gryllus texensis	Wild-caught but kept in the lab/zoo/research facilities for several generations	young (11 days old as an adult)	Laboratory	Female	Unclear/unreported	injected with 2 Íè_L of a mixture of heat-killed pathogen cells	Substrates of pathogenic origins	4	Yes	No	eggs laid	Reproductive output	Reproductive output	Descriptive stats	18	80.87855297	85.53960175	24	103.3591731	76.39346531	sd		3a	shared treatment1	Fig	paper59_sample1_es1											exact
es2	sample1	Yong	paper59	10.1371/journal.pone.0209957	Gryllus texensis	Wild-caught but kept in the lab/zoo/research facilities for several generations	young (11 days old as an adult)	Laboratory	Female	Unclear/unreported	injected with 2 Íè_L of a mixture of heat-killed pathogen cells	Substrates of pathogenic origins	4	Yes	No	eggs laid	Reproductive output	Reproductive output	Descriptive stats	18	51.80412371	61.82001661	19	103.3505155	75.91362485	sd		3a	shared treatment1	Fig	paper59_sample1_es2											exact
es3	sample1	Yong	paper59	10.1371/journal.pone.0209957	Gryllus texensis	Wild-caught but kept in the lab/zoo/research facilities for several generations	young (11 days old as an adult)	Laboratory	Female	Unclear/unreported	injected with 2 Íè_L of a mixture of heat-killed pathogen cells	Substrates of pathogenic origins	4	Yes	No	eggs in lo	Reproductive output	Reproductive output	Descriptive stats	18	74.77678571	63.06913287	24	69.94047619	74.89325707	sd		3c	shared treatment2	Fig	paper59_sample1_es3											exact
es4	sample1	Yong	paper59	10.1371/journal.pone.0209957	Gryllus texensis	Wild-caught but kept in the lab/zoo/research facilities for several generations	young (11 days old as an adult)	Laboratory	Female	Unclear/unreported	injected with 2 Íè_L of a mixture of heat-killed pathogen cells	Substrates of pathogenic origins	4	Yes	No	eggs in lo	Reproductive output	Reproductive output	Descriptive stats	18	74.68377976	63.64893646	18	69.75446429	75.39674701	sd		3c	shared treatment2	Fig	paper59_sample1_es4											exact
es1	sample2	Yong	paper59	10.1371/journal.pone.0209957	Gryllus texensis	Wild-caught but kept in the lab/zoo/research facilities for several generations	middle-aged (21 days old)	Laboratory	Female	Unclear/unreported	injected with 2 Íè_L of a mixture of heat-killed pathogen cells	Substrates of pathogenic origins	4	Yes	No	eggs laid	Reproductive output	Reproductive output	Descriptive stats	25	73.74043367	79.5850927	19	56.44132653	54.9339041	sd		3b	shared treatment1	Fig	paper59_sample2_es1											exact
es2	sample2	Yong	paper59	10.1371/journal.pone.0209957	Gryllus texensis	Wild-caught but kept in the lab/zoo/research facilities for several generations	middle-aged (21 days old)	Laboratory	Female	Unclear/unreported	injected with 2 Íè_L of a mixture of heat-killed pathogen cells	Substrates of pathogenic origins	4	Yes	No	eggs laid	Reproductive output	Reproductive output	Descriptive stats	25	54.46882952	62.67326782	21	56.93384224	54.29404804	sd		3b	shared treatment1	Fig	paper59_sample2_es2											exact
es3	sample2	Yong	paper59	10.1371/journal.pone.0209957	Gryllus texensis	Wild-caught but kept in the lab/zoo/research facilities for several generations	middle-aged (21 days old)	Laboratory	Female	Unclear/unreported	injected with 2 Íè_L of a mixture of heat-killed pathogen cells	Substrates of pathogenic origins	4	Yes	No	eggs in Lo	Reproductive output	Reproductive output	Descriptive stats	25	54.38432836	38.2058242	19	104.9440299	71.31798595	sd		3d	shared treatment2	Fig	paper59_sample2_es3											exact
es4	sample2	Yong	paper59	10.1371/journal.pone.0209957	Gryllus texensis	Wild-caught but kept in the lab/zoo/research facilities for several generations	middle-aged (21 days old)	Laboratory	Female	Unclear/unreported	injected with 2 Íè_L of a mixture of heat-killed pathogen cells	Substrates of pathogenic origins	4	Yes	No	eggs in Lo	Reproductive output	Reproductive output	Descriptive stats	25	77.98423423	66.00863214	21	105.9496997	71.7463222	sd		3d	shared treatment2	Fig	paper59_sample2_es4											exact
es1	sample1	Rose	paper60	10.1111/j.1600-0706.2011.19933.x	Tenebrio molitor	Cultured population	8 days post emergence	Laboratory	Female	Unclear/unreported	a single injection of 5 Íè_l of Ringer_Í´Í©s solution containing non-purified lipopolysaccharides (LPS: 0.5 mg mlÍ_ÍÎÍ_ÍÛ1) extracted from Escherichia coli (Sigma: L8274)	Substrates of pathogenic origins	1	No	No	Number of eggs laid	Reproductive output	Reproductive output	Descriptive stats	26	40.88451268	17.82362542	28	29.73084112	11.8352079	sd	paper says 30 in each treatment group but can't see that many points in the graph, so there are likely overlapping points we can't distinguish	Fig. 2A, page 1828		Fig	paper60_sample1_es1											exact
es1	sample1	Rose	paper62	10.1046/j.1461-0248.2003.00561.x	Bombus terrestris	Wild or immediate offspring of wild	worker bees	Laboratory	Female	Unclear/unreported	the injection of the challenged workers additionally contained a small dose (0.5 mg ml)1) of bacterial surface molecules (LPS; Sigma L-2755, St. Louis, MO, USA)	Substrates of pathogenic origins	2	No	Yes	number of males	Reproductive output	Reproductive output	Descriptive stats	11	89.45	15.93	11	70	12.23	se	favourable conditions. Treatment repeated every week for the whole experiment, which lasted about 90 ays	Table 1 page 149		Table												exact
es2	sample1	Rose	paper62	10.1046/j.1461-0248.2003.00561.x	Bombus terrestris	Wild or immediate offspring of wild	worker bees	Laboratory	Female	Unclear/unreported	the injection of the challenged workers additionally contained a small dose (0.5 mg ml)1) of bacterial surface molecules (LPS; Sigma L-2755, St. Louis, MO, USA)	Substrates of pathogenic origins	2	No	Yes	number of queens	Reproductive output	Reproductive output	Descriptive stats	11	4.18	1.58	11	0.73	0.63	se	favourable conditions. Treatment repeated every week for the whole experiment, which lasted about 90 ays	Table 1 page 149		Table												exact
es1	sample1	Yong	paper63	10.1093/beheco/arq054	Zonotrichia leucophrys	Wild or immediate offspring of wild	birds are assumed to be 1 year old on first capture	Wild	Male	Unclear/unreported	injected with a lipopolysaccharide (LPS) solution	Substrates of pathogenic origins	14	No	No	sang or not	Mating/courtship behaviour and effort	Mating/courtship behaviour and effort	Binary count data	11			10				longitudinal study day 1	1		Table								10	0	3	8	exact
es10	sample1	Yong	paper63	10.1093/beheco/arq054	Zonotrichia leucophrys	Wild or immediate offspring of wild	birds are assumed to be 1 year old on first capture	Wild	Male	Unclear/unreported	injected with a lipopolysaccharide (LPS) solution	Substrates of pathogenic origins	14	No	No	Song rate	Mating/courtship behaviour and effort	Mating/courtship behaviour and effort	Descriptive stats	8	-0.67	2.141	9	-1.11	2.097	sd	longitudinal study day 7	3	negative data, check direction and feasible for logRR?	Table												exact
es11	sample1	Yong	paper63	10.1093/beheco/arq054	Zonotrichia leucophrys	Wild or immediate offspring of wild	birds are assumed to be 1 year old on first capture	Wild	Male	Unclear/unreported	injected with a lipopolysaccharide (LPS) solution	Substrates of pathogenic origins	14	No	No	Alarm call	Mating/courtship behaviour and effort	Mating/courtship behaviour and effort	Descriptive stats	10	-2	12.33	10	8.18	13.85	sd	longitudinal study day 7	3	negative data, check direction and feasible for logRR?	Table												exact
es12	sample1	Yong	paper63	10.1093/beheco/arq054	Zonotrichia leucophrys	Wild or immediate offspring of wild	birds are assumed to be 1 year old on first capture	Wild	Male	Unclear/unreported	injected with a lipopolysaccharide (LPS) solution	Substrates of pathogenic origins	14	No	No	Speaker attack	Mating/courtship behaviour and effort	Mating/courtship behaviour and effort	Descriptive stats	10	0	0	10	-0.02	0.063	sd	longitudinal study day 7	3	negative data, check direction and feasible for logRR?	Table												exact
es13	sample1	Yong	paper63	10.1093/beheco/arq054	Zonotrichia leucophrys	Wild or immediate offspring of wild	birds are assumed to be 1 year old on first capture	Wild	Male	Unclear/unreported	injected with a lipopolysaccharide (LPS) solution	Substrates of pathogenic origins	14	No	No	Flight	Mating/courtship behaviour and effort	Mating/courtship behaviour and effort	Descriptive stats	10	-0.64	1.888	10	0.624	1.356	sd	longitudinal study day 7	3	negative data, check direction and feasible for logRR?	Table												exact
es14	sample1	Yong	paper63	10.1093/beheco/arq054	Zonotrichia leucophrys	Wild or immediate offspring of wild	birds are assumed to be 1 year old on first capture	Wild	Male	Unclear/unreported	injected with a lipopolysaccharide (LPS) solution	Substrates of pathogenic origins	14	No	No	Flyover	Mating/courtship behaviour and effort	Mating/courtship behaviour and effort	Descriptive stats	10	0.002	0.424	10	-0.24	0.558	sd	longitudinal study day 7	3	negative data, check direction and feasible for logRR?	Table												exact
es2	sample1	Yong	paper63	10.1093/beheco/arq054	Zonotrichia leucophrys	Wild or immediate offspring of wild	birds are assumed to be 1 year old on first capture	Wild	Male	Unclear/unreported	injected with a lipopolysaccharide (LPS) solution	Substrates of pathogenic origins	14	No	No	sang or not	Mating/courtship behaviour and effort	Mating/courtship behaviour and effort	Binary count data	11			10				longitudinal study day 7	1		Table								9	1	8	3	exact
es3	sample1	Yong	paper63	10.1093/beheco/arq054	Zonotrichia leucophrys	Wild or immediate offspring of wild	birds are assumed to be 1 year old on first capture	Wild	Male	Unclear/unreported	injected with a lipopolysaccharide (LPS) solution	Substrates of pathogenic origins	14	No	No	No. of terminal notes	Mating/courtship behaviour and effort	Mating/courtship behaviour and effort	Descriptive stats	3	0.13	0.85	10	-2.63	0.896	sd	longitudinal study day 1	3	negative data, check direction and feasible for logRR?	Table												exact
es4	sample1	Yong	paper63	10.1093/beheco/arq054	Zonotrichia leucophrys	Wild or immediate offspring of wild	birds are assumed to be 1 year old on first capture	Wild	Male	Unclear/unreported	injected with a lipopolysaccharide (LPS) solution	Substrates of pathogenic origins	14	No	No	Song rate	Mating/courtship behaviour and effort	Mating/courtship behaviour and effort	Descriptive stats	3	-0.54	1.944	10	-3.5	2.784	sd	longitudinal study day 1	3	negative data, check direction and feasible for logRR?	Table												exact
es5	sample1	Yong	paper63	10.1093/beheco/arq054	Zonotrichia leucophrys	Wild or immediate offspring of wild	birds are assumed to be 1 year old on first capture	Wild	Male	Unclear/unreported	injected with a lipopolysaccharide (LPS) solution	Substrates of pathogenic origins	14	No	No	Alarm call	Mating/courtship behaviour and effort	Mating/courtship behaviour and effort	Descriptive stats	11	-2.12	11.77	10	1.691	4.859	sd	longitudinal study day 1	3	negative data, check direction and feasible for logRR?	Table												exact
es6	sample1	Yong	paper63	10.1093/beheco/arq054	Zonotrichia leucophrys	Wild or immediate offspring of wild	birds are assumed to be 1 year old on first capture	Wild	Male	Unclear/unreported	injected with a lipopolysaccharide (LPS) solution	Substrates of pathogenic origins	14	No	No	Speaker attack	Mating/courtship behaviour and effort	Mating/courtship behaviour and effort	Descriptive stats	11	0	0	10	-0.05	0.106	sd	longitudinal study day 1	3	negative data, check direction and feasible for logRR?	Table												exact
es7	sample1	Yong	paper63	10.1093/beheco/arq054	Zonotrichia leucophrys	Wild or immediate offspring of wild	birds are assumed to be 1 year old on first capture	Wild	Male	Unclear/unreported	injected with a lipopolysaccharide (LPS) solution	Substrates of pathogenic origins	14	No	No	Flight	Mating/courtship behaviour and effort	Mating/courtship behaviour and effort	Descriptive stats	11	-0.76	1.689	10	1.351	2.693	sd	longitudinal study day 1	3	negative data, check direction and feasible for logRR?	Table												exact
es8	sample1	Yong	paper63	10.1093/beheco/arq054	Zonotrichia leucophrys	Wild or immediate offspring of wild	birds are assumed to be 1 year old on first capture	Wild	Male	Unclear/unreported	injected with a lipopolysaccharide (LPS) solution	Substrates of pathogenic origins	14	No	No	Flyover	Mating/courtship behaviour and effort	Mating/courtship behaviour and effort	Descriptive stats	11	-0.14	0.33	10	-0.09	0.749	sd	longitudinal study day 1	3	negative data, check direction and feasible for logRR?	Table												exact
es9	sample1	Yong	paper63	10.1093/beheco/arq054	Zonotrichia leucophrys	Wild or immediate offspring of wild	birds are assumed to be 1 year old on first capture	Wild	Male	Unclear/unreported	injected with a lipopolysaccharide (LPS) solution	Substrates of pathogenic origins	14	No	No	No. of terminal notes	Mating/courtship behaviour and effort	Mating/courtship behaviour and effort	Descriptive stats	8	0.356	0	9	-0.94	0.063	sd	longitudinal study day 7	3	negative data, check direction and feasible for logRR?	Table												exact
es1	sample1	Rose	paper64	10.1111/jav.01464	Junco hyemalis	Wild or immediate offspring of wild	adult females	Wild	Female	No	experimental juncos received an injection of keyhole limpet hemocyanin (KLH)	Non-pathogenic foreign bodies	8	No	No	Whether or not eggs were laid	Reproductive output	Reproductive output	Descriptive stats	22	0.3	0.47	20	0.364	0.492	sd	females injected between 28 April and 22 May, and nest searching done between 18 May and 31 July Assuming 12 day incubation period and 11 days to fledge https://animaldiversity.org/accounts/Junco_hyemalis/	https://doi.org/10.5061/dryad.4g55s		Source data												exact
es2	sample1	Rose	paper64	10.1111/jav.01464	Junco hyemalis	Wild or immediate offspring of wild	adult females	Wild	Female	No	experimental juncos received an injection of keyhole limpet hemocyanin (KLH)	Non-pathogenic foreign bodies	8	No	No	Number of Eggs	Reproductive output	Reproductive output	Descriptive stats	8	4.167	0.983	6	3.75	1.165	sd	females injected between 28 April and 22 May, and nest searching done between 18 May and 31 July Assuming 12 day incubation period and 11 days to fledge https://animaldiversity.org/accounts/Junco_hyemalis/	https://doi.org/10.5061/dryad.4g55s		Source data												exact
es3	sample1	Rose	paper64	10.1111/jav.01464	Junco hyemalis	Wild or immediate offspring of wild	adult females	Wild	Female	No	experimental juncos received an injection of keyhole limpet hemocyanin (KLH)	Non-pathogenic foreign bodies	8	No	No	Number of Egg Hatched	Reproductive output	Reproductive output	Descriptive stats	8	2.5	2.51	6	2	1.773	sd	females injected between 28 April and 22 May, and nest searching done between 18 May and 31 July Assuming 12 day incubation period and 11 days to fledge https://animaldiversity.org/accounts/Junco_hyemalis/	https://doi.org/10.5061/dryad.4g55s		Source data												exact
es4	sample1	Rose	paper64	10.1111/jav.01464	Junco hyemalis	Wild or immediate offspring of wild	adult females	Wild	Female	No	experimental juncos received an injection of keyhole limpet hemocyanin (KLH)	Non-pathogenic foreign bodies	8	No	No	Hatch Day Average Mass (g) of All Nestlings	Reproductive output	Offspring traits and success	Descriptive stats	3	3.332	0.838	5	3.653	0.445	sd	females injected between 28 April and 22 May, and nest searching done between 18 May and 31 July Assuming 12 day incubation period and 11 days to fledge https://animaldiversity.org/accounts/Junco_hyemalis/	https://doi.org/10.5061/dryad.4g55s		Source data												exact
es5	sample1	Rose	paper64	10.1111/jav.01464	Junco hyemalis	Wild or immediate offspring of wild	adult females	Wild	Female	No	experimental juncos received an injection of keyhole limpet hemocyanin (KLH)	Non-pathogenic foreign bodies	8	No	No	Day 3 Average Mass (g) of All Nestlings	Reproductive output	Offspring traits and success	Descriptive stats	4	8.075	0.72	6	7.625	0.793	sd	females injected between 28 April and 22 May, and nest searching done between 18 May and 31 July Assuming 12 day incubation period and 11 days to fledge https://animaldiversity.org/accounts/Junco_hyemalis/	https://doi.org/10.5061/dryad.4g55s	not sure about whether this is offspring trait or reproductive output	Source data												exact
es6	sample1	Rose	paper64	10.1111/jav.01464	Junco hyemalis	Wild or immediate offspring of wild	adult females	Wild	Female	No	experimental juncos received an injection of keyhole limpet hemocyanin (KLH)	Non-pathogenic foreign bodies	8	No	No	Day 6 Average Mass (g) of All Nestlings	Reproductive output	Offspring traits and success	Descriptive stats	4	14.783	1.671	6	14.35	0.819	sd	females injected between 28 April and 22 May, and nest searching done between 18 May and 31 July Assuming 12 day incubation period and 11 days to fledge https://animaldiversity.org/accounts/Junco_hyemalis/	https://doi.org/10.5061/dryad.4g55s	not sure about whether this is offspring trait or reproductive output	Source data												exact
es7	sample1	Rose	paper64	10.1111/jav.01464	Junco hyemalis	Wild or immediate offspring of wild	adult females	Wild	Female	No	experimental juncos received an injection of keyhole limpet hemocyanin (KLH)	Non-pathogenic foreign bodies	8	No	No	Day 6 Average Tarsus (mm) of All Nestlings	Offspring traits	Offspring traits and success	Descriptive stats	4	18	0.829	6	18.6	0.8	sd	females injected between 28 April and 22 May, and nest searching done between 18 May and 31 July Assuming 12 day incubation period and 11 days to fledge https://animaldiversity.org/accounts/Junco_hyemalis/	https://doi.org/10.5061/dryad.4g55s	not sure about whether this is offspring trait or reproductive output	Source data												exact
es8	sample1	Rose	paper64	10.1111/jav.01464	Junco hyemalis	Wild or immediate offspring of wild	adult females	Wild	Female	No	experimental juncos received an injection of keyhole limpet hemocyanin (KLH)	Non-pathogenic foreign bodies	8	No	No	Number of Nestlings Fledged	Reproductive output	Offspring traits and success	Descriptive stats	10	2.273	2.054	11	1.6	1.43	sd	females injected between 28 April and 22 May, and nest searching done between 18 May and 31 July Assuming 12 day incubation period and 11 days to fledge https://animaldiversity.org/accounts/Junco_hyemalis/	https://doi.org/10.5061/dryad.4g55s		Source data												exact
es1	sample1	Yong	paper65	10.1002/jez.2110	Passer domesticus	Wild or immediate offspring of wild	Adults	Laboratory	Male	Unclear/unreported	2.0 mg/kg intramuscular injection of LPS	Substrates of pathogenic origins	6	No	No	sperm velocity	Post-copulatory trait	Primary sexual characteristics	Descriptive stats	8	35.20710059	3.347251035	8	24.85207101	15.89944242	sd	injection 1, longitudinal data	3a		Fig	paper65_sample1_es1											exact
es2	sample1	Yong	paper65	10.1002/jez.2110	Passer domesticus	Wild or immediate offspring of wild	Adults	Laboratory	Male	Unclear/unreported	2.0 mg/kg intramuscular injection of LPS	Substrates of pathogenic origins	6	No	No	sperm velocity	Post-copulatory trait	Primary sexual characteristics	Descriptive stats	8	38.9380531	5.006065708	8	38.05309735	28.36770568	sd	injection 1, longitudinal data	3a		Fig	paper65_sample1_es2											exact
es3	sample1	Yong	paper65	10.1002/jez.2110	Passer domesticus	Wild or immediate offspring of wild	Adults	Laboratory	Male	Unclear/unreported	2.0 mg/kg intramuscular injection of LPS	Substrates of pathogenic origins	6	No	No	sperm velocity	Post-copulatory trait	Primary sexual characteristics	Descriptive stats	8	40.17857143	28.62098876	8	42.85714286	22.72843225	sd	injection 1, longitudinal data	3a		Fig	paper65_sample1_es3											exact
es4	sample1	Yong	paper65	10.1002/jez.2110	Passer domesticus	Wild or immediate offspring of wild	Adults	Laboratory	Male	Unclear/unreported	2.0 mg/kg intramuscular injection of LPS	Substrates of pathogenic origins	6	No	No	sperm velocity	Post-copulatory trait	Primary sexual characteristics	Descriptive stats	8	41.34897361	28.20132617	8	54.54545455	34.83693233	sd	injection 2, longitudinal data	3b		Fig	paper65_sample1_es4											exact
es5	sample1	Yong	paper65	10.1002/jez.2110	Passer domesticus	Wild or immediate offspring of wild	Adults	Laboratory	Male	Unclear/unreported	2.0 mg/kg intramuscular injection of LPS	Substrates of pathogenic origins	6	No	No	sperm velocity	Post-copulatory trait	Primary sexual characteristics	Descriptive stats	8	80.35190616	26.54242463	8	68.32844575	42.30198926	sd	injection 2, longitudinal data	3b		Fig	paper65_sample1_es5											exact
es6	sample1	Yong	paper65	10.1002/jez.2110	Passer domesticus	Wild or immediate offspring of wild	Adults	Laboratory	Male	Unclear/unreported	2.0 mg/kg intramuscular injection of LPS	Substrates of pathogenic origins	6	No	No	sperm velocity	Post-copulatory trait	Primary sexual characteristics	Descriptive stats	8	15.83577713	17.41846616	8	14.07624633	14.10066309	sd	injection 2, longitudinal data	3b		Fig	paper65_sample1_es6											exact
es1	sample1	Rose	paper66	10.1111/j.1365-2435.2011.01914.x	Tenebrio molitor	Cultured population	adults (freeze-killed 8_Í´_9 days post-eclosion)	Laboratory	Male	Yes	"The experimental group was subjected to an immune challenge: the pleural membrane between the 2nd and 3rd terminal abdominal sternites was pierced with a fine pin that had been dipped in lipopolysaccharide (LPS, a non-pathogenic substance derived from gram-negative bacteria that induces a harmful immune response"	Substrates of pathogenic origins	2	No	No	time female chooses to spend with CHC odour extarcted from male bodies	Mating/courtship behaviour and effort	Mating/courtship behaviour and effort	Descriptive stats	24	74.58646617	65.89143549	24	106.4661654	105.4262968	sd	guessing sample size: four groups, amd n = 97 reported in the legend of Table S1	paper66_sample1_es1		Fig												estimated
es2	sample1	Rose	paper66	10.1111/j.1365-2435.2011.01914.x	Tenebrio molitor	Cultured population	adults (freeze-killed 8_Í´_9 days post-eclosion)	Laboratory	Male	Yes	"The experimental group was subjected to an immune challenge: the pleural membrane between the 2nd and 3rd terminal abdominal sternites was pierced with a fine pin that had been dipped in lipopolysaccharide (LPS, a non-pathogenic substance derived from gram-negative bacteria that induces a harmful immune response"	Substrates of pathogenic origins	2	No	No	preference female shows for male in Y-maze	Mating/courtship behaviour and effort	Mating/courtship behaviour and effort	Descriptive stats	24	43.47792998	18.00766432	24	56.68949772	18.00766432	sd	guessing sample size: four groups, amd n = 97 reported in the legend of Table S1	paper66_sample1_es2		Fig												estimated
es1	sample1	Rose	paper67	10.1111/jeb.12364	Drosophila melanogaster	Cultured population	All flies were injected 24 h after their eclosion	Laboratory	Female	Unclear/unreported	0.05% concentration crude LPS (phenol-extracted lipopolysaccharide; Sigma-Aldrich, L6136) from Serratia marcescens	Substrates of pathogenic origins	2	No	No	Number of eggs ovipositor by a female over an 18-hour period	Reproductive output	Reproductive output	Descriptive stats	299	14.943	17.693	282	12.177	15.381	sd	shared control with other samples	https://doi.org/10.5061/dryad.63qp0		Source data												exact
es2	sample1	Rose	paper67	10.1111/jeb.12364	Drosophila melanogaster	Cultured population	All flies were injected 24 h after their eclosion	Laboratory	Female	Unclear/unreported	0.05% concentration crude LPS (phenol-extracted lipopolysaccharide; Sigma-Aldrich, L6136) from Serratia marcescens	Substrates of pathogenic origins	2	No	No	Egg viabaility: proportion of eggs that successfully produced adults	Reproductive output	Reproductive output	Descriptive stats	186	0.585	0.354	185	0.601	0.361	sd	shared control with other samples	https://doi.org/10.5061/dryad.63qp0		Source data												exact
es1	sample2	Rose	paper67	10.1111/jeb.12364	Drosophila melanogaster	Cultured population	All flies were injected 24 h after their eclosion	Laboratory	Female	Unclear/unreported	0.1% concentration crude LPS (phenol-extracted lipopolysaccharide; Sigma-Aldrich, L6136) from Serratia marcescens	Substrates of pathogenic origins	2	No	No	Number of eggs ovipositor by a female over an 18-hour period	Reproductive output	Reproductive output	Descriptive stats	375	14.943	17.693	282	9.603	14.165	sd	shared control with other samples	https://doi.org/10.5061/dryad.63qp0		Source data												exact
es2	sample2	Rose	paper67	10.1111/jeb.12364	Drosophila melanogaster	Cultured population	All flies were injected 24 h after their eclosion	Laboratory	Female	Unclear/unreported	0.1% concentration crude LPS (phenol-extracted lipopolysaccharide; Sigma-Aldrich, L6136) from Serratia marcescens	Substrates of pathogenic origins	2	No	No	Egg viabaility: proportion of eggs that successfully produced adults	Reproductive output	Reproductive output	Descriptive stats	204	0.585	0.354	185	0.632	0.359	sd	shared control with other samples	https://doi.org/10.5061/dryad.63qp0		Source data												exact
es1	sample3	Rose	paper67	10.1111/jeb.12364	Drosophila melanogaster	Cultured population	All flies were injected 24 h after their eclosion	Laboratory	Female	Unclear/unreported	0.5% concentration crude LPS (phenol-extracted lipopolysaccharide; Sigma-Aldrich, L6136) from Serratia marcescens	Substrates of pathogenic origins	2	No	No	Number of eggs ovipositor by a female over an 18-hour period	Reproductive output	Reproductive output	Descriptive stats	385	14.943	17.693	282	10.003	14.113	sd	shared control with other samples	https://doi.org/10.5061/dryad.63qp0		Source data												exact
es2	sample3	Rose	paper67	10.1111/jeb.12364	Drosophila melanogaster	Cultured population	All flies were injected 24 h after their eclosion	Laboratory	Female	Unclear/unreported	0.5% concentration crude LPS (phenol-extracted lipopolysaccharide; Sigma-Aldrich, L6136) from Serratia marcescens	Substrates of pathogenic origins	2	No	No	Egg viabaility: proportion of eggs that successfully produced adults	Reproductive output	Reproductive output	Descriptive stats	226	0.585	0.354	185	0.6	0.358	sd	shared control with other samples	https://doi.org/10.5061/dryad.63qp0		Source data												exact
es1	sample4	Rose	paper67	10.1111/jeb.12364	Drosophila melanogaster	Cultured population	All flies were injected 24 h after their eclosion	Laboratory	Female	Unclear/unreported	1.0% concentration crude LPS (phenol-extracted lipopolysaccharide; Sigma-Aldrich, L6136) from Serratia marcescens	Substrates of pathogenic origins	2	No	No	Number of eggs ovipositor by a female over an 18-hour period	Reproductive output	Reproductive output	Descriptive stats	420	14.943	17.693	282	10.352	13.675	sd	shared control with other samples	https://doi.org/10.5061/dryad.63qp0		Source data												exact
es2	sample4	Rose	paper67	10.1111/jeb.12364	Drosophila melanogaster	Cultured population	All flies were injected 24 h after their eclosion	Laboratory	Female	Unclear/unreported	1.0% concentration crude LPS (phenol-extracted lipopolysaccharide; Sigma-Aldrich, L6136) from Serratia marcescens	Substrates of pathogenic origins	2	No	No	Egg viabaility: proportion of eggs that successfully produced adults	Reproductive output	Reproductive output	Descriptive stats	247	0.585	0.354	185	0.562	0.364	sd	shared control with other samples	https://doi.org/10.5061/dryad.63qp0		Source data												exact
es1	sample5	Rose	paper67	10.1111/jeb.12364	Drosophila melanogaster	Cultured population	All flies were injected 24 h after their eclosion	Laboratory	Male	Unclear/unreported	0.05% concentration crude LPS (phenol-extracted lipopolysaccharide; Sigma-Aldrich, L6136) from Serratia marcescens	Substrates of pathogenic origins	1	No	No	Sperm competition: proportion of offspring sired	Reproductive output	Others	Descriptive stats	211	0.659	0.333	192	0.618	0.325	sd	shared control with other samples	https://doi.org/10.5061/dryad.63qp0		Source data												exact
es1	sample6	Rose	paper67	10.1111/jeb.12364	Drosophila melanogaster	Cultured population	All flies were injected 24 h after their eclosion	Laboratory	Male	Unclear/unreported	0.1% concentration crude LPS (phenol-extracted lipopolysaccharide; Sigma-Aldrich, L6136) from Serratia marcescens	Substrates of pathogenic origins	1	No	No	Sperm competition: proportion of offspring sired	Reproductive output	Others	Descriptive stats	214	0.659	0.333	192	0.675	0.325	sd	shared control with other samples	https://doi.org/10.5061/dryad.63qp0		Source data												exact
es1	sample7	Rose	paper67	10.1111/jeb.12364	Drosophila melanogaster	Cultured population	All flies were injected 24 h after their eclosion	Laboratory	Male	Unclear/unreported	0.5% concentration crude LPS (phenol-extracted lipopolysaccharide; Sigma-Aldrich, L6136) from Serratia marcescens	Substrates of pathogenic origins	1	No	No	Sperm competition: proportion of offspring sired	Reproductive output	Others	Descriptive stats	183	0.659	0.333	192	0.689	0.298	sd	shared control with other samples	https://doi.org/10.5061/dryad.63qp0		Source data												exact
es1	sample8	Rose	paper67	10.1111/jeb.12364	Drosophila melanogaster	Cultured population	All flies were injected 24 h after their eclosion	Laboratory	Male	Unclear/unreported	1.0% concentration crude LPS (phenol-extracted lipopolysaccharide; Sigma-Aldrich, L6136) from Serratia marcescens	Substrates of pathogenic origins	1	No	No	Sperm competition: proportion of offspring sired	Reproductive output	Others	Descriptive stats	213	0.659	0.333	192	0.692	0.315	sd	shared control with other samples	https://doi.org/10.5061/dryad.63qp0		Source data												exact
es1	sample1	Rose	paper68	10.1038/srep42009	Drosophila melanogaster	Cultured population	3-4 days old	Laboratory	Female	Unclear/unreported	41.4 nl of a mix of equal volume heat-killed Gram-negative (Escherichia coli, strain K12, OD600 = 1.0, corresponding to ~27.5 Í__ 106 CFU per fly) and heat-killed Gram-positive (Micrococcus luteus strain, A204, OD600 = 0.1, corresponding to ~1.1 Í__ 106 CFU per fly) bacteria re-suspended in PBS	Substrates of pathogenic origins	1	Yes	No	average number of eclosed offspring	Reproductive output	Reproductive output	Descriptive stats	23	51.25	26.05863499	19	49.61956522	17.37620117	sd	females, Japan strain; time-series not reported due to incomplete reporting	Figure 1, page 4		Fig	paper68_sample1_es1											exact
es1	sample2	Rose	paper68	10.1038/srep42009	Drosophila melanogaster	Cultured population	3-4 days old	Laboratory	Female	Unclear/unreported	41.4 nl of a mix of equal volume heat-killed Gram-negative (Escherichia coli, strain K12, OD600 = 1.0, corresponding to ~27.5 Í__ 106 CFU per fly) and heat-killed Gram-positive (Micrococcus luteus strain, A204, OD600 = 0.1, corresponding to ~1.1 Í__ 106 CFU per fly) bacteria re-suspended in PBS	Substrates of pathogenic origins	1	Yes	No	average number of eclosed offspring	Reproductive output	Reproductive output	Descriptive stats	22	55.11796733	22.19486458	23	59.60980036	20.21730931	sd	females, Israel strain; time-series not reported due to incomplete reporting	Figure 1, page 4		Fig	paper68_sample2_es1											exact
es1	sample3	Rose	paper68	10.1038/srep42009	Drosophila melanogaster	Cultured population	3-4 days old	Laboratory	Female	Unclear/unreported	41.4 nl of a mix of equal volume heat-killed Gram-negative (Escherichia coli, strain K12, OD600 = 1.0, corresponding to ~27.5 Í__ 106 CFU per fly) and heat-killed Gram-positive (Micrococcus luteus strain, A204, OD600 = 0.1, corresponding to ~1.1 Í__ 106 CFU per fly) bacteria re-suspended in PBS	Substrates of pathogenic origins	1	Yes	No	average number of eclosed offspring	Reproductive output	Reproductive output	Descriptive stats	21	54.14855072	23.66003756	21	54.60144928	26.15056782	sd	females, Dahomey strain; time-series not reported due to incomplete reporting	Figure 1, page 4		Fig	paper68_sample3_es1											exact
es1	sample4	Rose	paper68	10.1038/srep42009	Drosophila melanogaster	Cultured population	3-4 days old	Laboratory	Male	Unclear/unreported	41.4 nl of a mix of equal volume heat-killed Gram-negative (Escherichia coli, strain K12, OD600 = 1.0, corresponding to ~27.5 Í__ 106 CFU per fly) and heat-killed Gram-positive (Micrococcus luteus strain, A204, OD600 = 0.1, corresponding to ~1.1 Í__ 106 CFU per fly) bacteria re-suspended in PBS	Substrates of pathogenic origins	1	Yes	No	average number of eclosed offspring	Reproductive output	Reproductive output	Descriptive stats	24	240.4522613	153.7937831	22	290.5778894	160.6323676	sd	males, Japan strain; time-series not reported due to incomplete reporting	Figure 1, page 4		Fig	paper68_sample4_es1											exact
es1	sample5	Rose	paper68	10.1038/srep42009	Drosophila melanogaster	Cultured population	3-4 days old	Laboratory	Male	Unclear/unreported	41.4 nl of a mix of equal volume heat-killed Gram-negative (Escherichia coli, strain K12, OD600 = 1.0, corresponding to ~27.5 Í__ 106 CFU per fly) and heat-killed Gram-positive (Micrococcus luteus strain, A204, OD600 = 0.1, corresponding to ~1.1 Í__ 106 CFU per fly) bacteria re-suspended in PBS	Substrates of pathogenic origins	1	Yes	No	average number of eclosed offspring	Reproductive output	Reproductive output	Descriptive stats	22	260.3274559	165.6860245	26	202.8967254	150.6367782	sd	males, Israel strain; time-series not reported due to incomplete reporting	Figure 1, page 4		Fig	paper68_sample5_es1											exact
es1	sample6	Rose	paper68	10.1038/srep42009	Drosophila melanogaster	Cultured population	3-4 days old	Laboratory	Male	Unclear/unreported	41.4 nl of a mix of equal volume heat-killed Gram-negative (Escherichia coli, strain K12, OD600 = 1.0, corresponding to ~27.5 Í__ 106 CFU per fly) and heat-killed Gram-positive (Micrococcus luteus strain, A204, OD600 = 0.1, corresponding to ~1.1 Í__ 106 CFU per fly) bacteria re-suspended in PBS	Substrates of pathogenic origins	1	Yes	No	average number of eclosed offspring	Reproductive output	Reproductive output	Descriptive stats	17	200.5025126	164.2801109	19	245.3517588	205.1193251	sd	males, Dahomey strain; time-series not reported due to incomplete reporting	Figure 1, page 4		Fig	paper68_sample6_es1											exact
es1	sample1	Yong	paper69	10.1186/s13071-016-1392-x	Anopheles stephensi	Wild-caught but kept in the lab/zoo/research facilities for several generations	Adult	Laboratory	Female	Unclear/unreported	injection with 200,000 heat- killed E. coli	Substrates of pathogenic origins	8	No	No	reproduce or not	Reproductive output	Reproductive output	Binary proportion data	188			185				unrestricted diet	1	shared treatment1	Table												exact
es2	sample1	Yong	paper69	10.1186/s13071-016-1392-x	Anopheles stephensi	Wild-caught but kept in the lab/zoo/research facilities for several generations	Adult	Laboratory	Female	Unclear/unreported	injection with 200,000 heat- killed E. coli	Substrates of pathogenic origins	8	No	No	reproduce or not	Reproductive output	Reproductive output	Binary proportion data	188			75				restricted diet	1	shared treatment1	Table												exact
es3	sample1	Yong	paper69	10.1186/s13071-016-1392-x	Anopheles stephensi	Wild-caught but kept in the lab/zoo/research facilities for several generations	Adult	Laboratory	Female	Unclear/unreported	injection with 200,000 heat- killed E. coli	Substrates of pathogenic origins	8	No	No	reproduce or not	Reproductive output	Reproductive output	Binary proportion data	183			189				unrestricted diet	1	shared treatment2	Table												exact
es4	sample1	Yong	paper69	10.1186/s13071-016-1392-x	Anopheles stephensi	Wild-caught but kept in the lab/zoo/research facilities for several generations	Adult	Laboratory	Female	Unclear/unreported	injection with 200,000 heat- killed E. coli	Substrates of pathogenic origins	8	No	No	reproduce or not	Reproductive output	Reproductive output	Binary proportion data	183			100				unrestricted diet	1	shared treatment2	Table												exact
es5	sample1	Yong	paper69	10.1186/s13071-016-1392-x	Anopheles stephensi	Wild-caught but kept in the lab/zoo/research facilities for several generations	Adult	Laboratory	Female	Unclear/unreported	injection with 200,000 heat- killed E. coli	Substrates of pathogenic origins	8	No	No	total reproduction	Reproductive output	Reproductive output	Descriptive stats	108	173	10	104	169	11	se	restricted diet	1	shared treatment3	Table												exact
es6	sample1	Yong	paper69	10.1186/s13071-016-1392-x	Anopheles stephensi	Wild-caught but kept in the lab/zoo/research facilities for several generations	Adult	Laboratory	Female	Unclear/unreported	injection with 200,000 heat- killed E. coli	Substrates of pathogenic origins	8	No	No	total reproduction	Reproductive output	Reproductive output	Descriptive stats	108	220	16	38	169	11	se	restricted diet	1	shared treatment3	Table												exact
es7	sample1	Yong	paper69	10.1186/s13071-016-1392-x	Anopheles stephensi	Wild-caught but kept in the lab/zoo/research facilities for several generations	Adult	Laboratory	Female	Unclear/unreported	injection with 200,000 heat- killed E. coli	Substrates of pathogenic origins	8	No	No	total reproduction	Reproductive output	Reproductive output	Descriptive stats	90	236	16	110	237	17	se	unrestricted diet	1	shared treatment4	Table												exact
es8	sample1	Yong	paper69	10.1186/s13071-016-1392-x	Anopheles stephensi	Wild-caught but kept in the lab/zoo/research facilities for several generations	Adult	Laboratory	Female	Unclear/unreported	injection with 200,000 heat- killed E. coli	Substrates of pathogenic origins	8	No	No	total reproduction	Reproductive output	Reproductive output	Descriptive stats	90	287	26	45	237	17	se	unrestricted diet	1	shared treatment4	Table												exact
es1	sample1	Rose	paper70	10.1242/jeb.02371	Melospiza melodia	Wild or immediate offspring of wild	free-living territorial male song sparrows	Wild	Male	Yes	subjects were injected subcutaneously under the dorsal apteria immediately anterior to the right wing with 100Íä_Í_ÍÎÍ_ÍÛl of a water/oil emulsion that consisted of either LPS (Sigma#L4005, serotype 055:B5) dissolved in 0.9% saline (1Íä_mgÍä_1Íä_ml_Í´_1) and emulsified in a 1:1 ratio with Freund_Í´Í©s Incomplete Adjuvant (FIA; Sigma#F5506)	Substrates of pathogenic origins	9	No	No	aggression: latency of response to simulated territorial intrusion	Mating/courtship behaviour and effort	Mating/courtship behaviour and effort	Descriptive stats	8	50.84745763	54.23728814	9	22.03389831	15.97981426	sd	SAMPLE 1: breeding season (spring) of 2001 (N=22; 16_Í´_28 April)	Fig. 1, page 3065, top left panel		Fig	paper70_sample1_es1											exact
es2	sample1	Rose	paper70	10.1242/jeb.02371	Melospiza melodia	Wild or immediate offspring of wild	free-living territorial male song sparrows	Wild	Male	Yes	subjects were injected subcutaneously under the dorsal apteria immediately anterior to the right wing with 100Íä_Í_ÍÎÍ_ÍÛl of a water/oil emulsion that consisted of either LPS (Sigma#L4005, serotype 055:B5) dissolved in 0.9% saline (1Íä_mgÍä_1Íä_ml_Í´_1) and emulsified in a 1:1 ratio with Freund_Í´Í©s Incomplete Adjuvant (FIA; Sigma#F5506)	Substrates of pathogenic origins	9	No	No	aggression: the amount of time spent within 5m of the decoy	Mating/courtship behaviour and effort	Mating/courtship behaviour and effort	Descriptive stats	8	700.2832861	397.733711	9	834.5609065	302.874066	sd	SAMPLE 1: breeding season (spring) of 2001 (N=22; 16_Í´_28 April)	Fig. 1, page 3065, top right panel		Fig	paper70_sample1_es2											exact
es3	sample1	Rose	paper70	10.1242/jeb.02371	Melospiza melodia	Wild or immediate offspring of wild	free-living territorial male song sparrows	Wild	Male	Yes	subjects were injected subcutaneously under the dorsal apteria immediately anterior to the right wing with 100Íä_Í_ÍÎÍ_ÍÛl of a water/oil emulsion that consisted of either LPS (Sigma#L4005, serotype 055:B5) dissolved in 0.9% saline (1Íä_mgÍä_1Íä_ml_Í´_1) and emulsified in a 1:1 ratio with Freund_Í´Í©s Incomplete Adjuvant (FIA; Sigma#F5506)	Substrates of pathogenic origins	9	No	No	aggression: the number of flights directed towards the decoy	Mating/courtship behaviour and effort	Mating/courtship behaviour and effort	Descriptive stats	8	37.16713881	23.11614731	9	48.83852691	21.79411269	sd	SAMPLE 1: breeding season (spring) of 2001 (N=22; 16_Í´_28 April)	Fig. 1, page 3065, middle left panel		Fig	paper70_sample1_es3											exact
es4	sample1	Rose	paper70	10.1242/jeb.02371	Melospiza melodia	Wild or immediate offspring of wild	free-living territorial male song sparrows	Wild	Male	Yes	subjects were injected subcutaneously under the dorsal apteria immediately anterior to the right wing with 100Íä_Í_ÍÎÍ_ÍÛl of a water/oil emulsion that consisted of either LPS (Sigma#L4005, serotype 055:B5) dissolved in 0.9% saline (1Íä_mgÍä_1Íä_ml_Í´_1) and emulsified in a 1:1 ratio with Freund_Í´Í©s Incomplete Adjuvant (FIA; Sigma#F5506)	Substrates of pathogenic origins	9	No	No	aggression: the number of songs while in the precense of an decoy intruder	Mating/courtship behaviour and effort	Mating/courtship behaviour and effort	Descriptive stats	8	59.05848787	41.51212553	9	56.91868759	31.06831506	sd	SAMPLE 1: breeding season (spring) of 2001 (N=22; 16_Í´_28 April)	Fig. 1, page 3065, middle right panel		Fig	paper70_sample1_es4											exact
es5	sample1	Rose	paper70	10.1242/jeb.02371	Melospiza melodia	Wild or immediate offspring of wild	free-living territorial male song sparrows	Wild	Male	Yes	subjects were injected subcutaneously under the dorsal apteria immediately anterior to the right wing with 100Íä_Í_ÍÎÍ_ÍÛl of a water/oil emulsion that consisted of either LPS (Sigma#L4005, serotype 055:B5) dissolved in 0.9% saline (1Íä_mgÍä_1Íä_ml_Í´_1) and emulsified in a 1:1 ratio with Freund_Í´Í©s Incomplete Adjuvant (FIA; Sigma#F5506)	Substrates of pathogenic origins	9	No	No	aggression: closest approach to the decoy (m)	Mating/courtship behaviour and effort	Mating/courtship behaviour and effort	Descriptive stats	8	1.504155125	1.059556787	9	1.150969529	1.516068279	sd	SAMPLE 1: breeding season (spring) of 2001 (N=22; 16_Í´_28 April)	Fig. 1, page 3065, bottom left panel		Fig	paper70_sample1_es5											exact
es6	sample1	Rose	paper70	10.1242/jeb.02371	Melospiza melodia	Wild or immediate offspring of wild	free-living territorial male song sparrows	Wild	Male	Yes	subjects were injected subcutaneously under the dorsal apteria immediately anterior to the right wing with 100Íä_Í_ÍÎÍ_ÍÛl of a water/oil emulsion that consisted of either LPS (Sigma#L4005, serotype 055:B5) dissolved in 0.9% saline (1Íä_mgÍä_1Íä_ml_Í´_1) and emulsified in a 1:1 ratio with Freund_Í´Í©s Incomplete Adjuvant (FIA; Sigma#F5506)	Substrates of pathogenic origins	9	No	No	aggression: the amount of time spent within 5m of where the decoy used to be, for 10 min after its removal	Mating/courtship behaviour and effort	Mating/courtship behaviour and effort	Descriptive stats	8	201.6689847	141.8636996	9	138.3866481	125.8827093	sd	SAMPLE 1: breeding season (spring) of 2001 (N=22; 16_Í´_28 April)	Fig. 2, page 3066, top right panel		Fig	paper70_sample1_es6											exact
es7	sample1	Rose	paper70	10.1242/jeb.02371	Melospiza melodia	Wild or immediate offspring of wild	free-living territorial male song sparrows	Wild	Male	Yes	subjects were injected subcutaneously under the dorsal apteria immediately anterior to the right wing with 100Íä_Í_ÍÎÍ_ÍÛl of a water/oil emulsion that consisted of either LPS (Sigma#L4005, serotype 055:B5) dissolved in 0.9% saline (1Íä_mgÍä_1Íä_ml_Í´_1) and emulsified in a 1:1 ratio with Freund_Í´Í©s Incomplete Adjuvant (FIA; Sigma#F5506)	Substrates of pathogenic origins	9	No	No	aggression: the number of flights directed towards where the decoy used to be, for 10 min after its removal	Mating/courtship behaviour and effort	Mating/courtship behaviour and effort	Descriptive stats	8	10.14814815	6.37037037	9	7.777777778	5.237828009	sd	SAMPLE 1: breeding season (spring) of 2001 (N=22; 16_Í´_28 April)	Fig. 2, page 3066, top left panel		Fig	paper70_sample1_es7											exact
es8	sample1	Rose	paper70	10.1242/jeb.02371	Melospiza melodia	Wild or immediate offspring of wild	free-living territorial male song sparrows	Wild	Male	Yes	subjects were injected subcutaneously under the dorsal apteria immediately anterior to the right wing with 100Íä_Í_ÍÎÍ_ÍÛl of a water/oil emulsion that consisted of either LPS (Sigma#L4005, serotype 055:B5) dissolved in 0.9% saline (1Íä_mgÍä_1Íä_ml_Í´_1) and emulsified in a 1:1 ratio with Freund_Í´Í©s Incomplete Adjuvant (FIA; Sigma#F5506)	Substrates of pathogenic origins	9	No	No	aggression: the number of songs, for 10 min after decoy removal	Mating/courtship behaviour and effort	Mating/courtship behaviour and effort	Descriptive stats	8	32.19917012	13.4439834	9	27.13692946	16.43069699	sd	SAMPLE 1: breeding season (spring) of 2001 (N=22; 16_Í´_28 April)	Fig. 2, page 3066, middle left panel		Fig	paper70_sample1_es8											exact
es9	sample1	Rose	paper70	10.1242/jeb.02371	Melospiza melodia	Wild or immediate offspring of wild	free-living territorial male song sparrows	Wild	Male	Yes	subjects were injected subcutaneously under the dorsal apteria immediately anterior to the right wing with 100Íä_Í_ÍÎÍ_ÍÛl of a water/oil emulsion that consisted of either LPS (Sigma#L4005, serotype 055:B5) dissolved in 0.9% saline (1Íä_mgÍä_1Íä_ml_Í´_1) and emulsified in a 1:1 ratio with Freund_Í´Í©s Incomplete Adjuvant (FIA; Sigma#F5506)	Substrates of pathogenic origins	9	No	No	aggression: closest approach to where the decoy used to be, for 10 min after its removal	Mating/courtship behaviour and effort	Mating/courtship behaviour and effort	Descriptive stats	8	3.604938272	1.851851852	9	5.62962963	5.936205077	sd	SAMPLE 1: breeding season (spring) of 2001 (N=22; 16_Í´_28 April)	Fig. 2, page 3066, middle right panel		Fig	paper70_sample1_es9											exact
es1	sample2	Rose	paper70	10.1242/jeb.02371	Melospiza melodia	Wild or immediate offspring of wild	free-living territorial male song sparrows	Wild	Male	Yes	subjects were injected subcutaneously under the dorsal apteria immediately anterior to the right wing with 100Íä_Í_ÍÎÍ_ÍÛl of a water/oil emulsion that consisted of either LPS (Sigma#L4005, serotype 055:B5) dissolved in 0.9% saline (1Íä_mgÍä_1Íä_ml_Í´_1) and emulsified in a 1:1 ratio with Freund_Í´Í©s Incomplete Adjuvant (FIA; Sigma#F5506)	Substrates of pathogenic origins	9	No	No	aggression: latency of response to simulated territorial intrusion	Mating/courtship behaviour and effort	Mating/courtship behaviour and effort	Descriptive stats	6	29.94350282	14.94774752	7	194.9152542	318.2952773	sd	SAMPLE 2: non-breeding season (winter) of 2002 (N=30; 16 January_Í´_4 February)	Fig. 1, page 3065, top left panel		Fig	paper70_sample2_es1											exact
es2	sample2	Rose	paper70	10.1242/jeb.02371	Melospiza melodia	Wild or immediate offspring of wild	free-living territorial male song sparrows	Wild	Male	Yes	subjects were injected subcutaneously under the dorsal apteria immediately anterior to the right wing with 100Íä_Í_ÍÎÍ_ÍÛl of a water/oil emulsion that consisted of either LPS (Sigma#L4005, serotype 055:B5) dissolved in 0.9% saline (1Íä_mgÍä_1Íä_ml_Í´_1) and emulsified in a 1:1 ratio with Freund_Í´Í©s Incomplete Adjuvant (FIA; Sigma#F5506)	Substrates of pathogenic origins	9	No	No	aggression: the amount of time spent within 5m of the decoy	Mating/courtship behaviour and effort	Mating/courtship behaviour and effort	Descriptive stats	6	1069.121813	85.44352676	7	735.9773371	324.7482152	sd	SAMPLE 2: non-breeding season (winter) of 2002 (N=30; 16 January_Í´_4 February)	Fig. 1, page 3065, top right panel		Fig	paper70_sample2_es2											exact
es3	sample2	Rose	paper70	10.1242/jeb.02371	Melospiza melodia	Wild or immediate offspring of wild	free-living territorial male song sparrows	Wild	Male	Yes	subjects were injected subcutaneously under the dorsal apteria immediately anterior to the right wing with 100Íä_Í_ÍÎÍ_ÍÛl of a water/oil emulsion that consisted of either LPS (Sigma#L4005, serotype 055:B5) dissolved in 0.9% saline (1Íä_mgÍä_1Íä_ml_Í´_1) and emulsified in a 1:1 ratio with Freund_Í´Í©s Incomplete Adjuvant (FIA; Sigma#F5506)	Substrates of pathogenic origins	9	No	No	aggression: the number of flights directed towards the decoy	Mating/courtship behaviour and effort	Mating/courtship behaviour and effort	Descriptive stats	6	31.77304965	15.91203625	7	16.11347518	10.84029503	sd	SAMPLE 2: non-breeding season (winter) of 2002 (N=30; 16 January_Í´_4 February)	Fig. 1, page 3065, middle left panel		Fig	paper70_sample2_es3											exact
es4	sample2	Rose	paper70	10.1242/jeb.02371	Melospiza melodia	Wild or immediate offspring of wild	free-living territorial male song sparrows	Wild	Male	Yes	subjects were injected subcutaneously under the dorsal apteria immediately anterior to the right wing with 100Íä_Í_ÍÎÍ_ÍÛl of a water/oil emulsion that consisted of either LPS (Sigma#L4005, serotype 055:B5) dissolved in 0.9% saline (1Íä_mgÍä_1Íä_ml_Í´_1) and emulsified in a 1:1 ratio with Freund_Í´Í©s Incomplete Adjuvant (FIA; Sigma#F5506)	Substrates of pathogenic origins	9	No	No	aggression: the number of songs while in the precense of an decoy intruder	Mating/courtship behaviour and effort	Mating/courtship behaviour and effort	Descriptive stats	6	52.06847361	12.83246	7	24.39372325	32.14736895	sd	SAMPLE 2: non-breeding season (winter) of 2002 (N=30; 16 January_Í´_4 February)	Fig. 1, page 3065, middle right panel		Fig	paper70_sample2_es4											exact
es5	sample2	Rose	paper70	10.1242/jeb.02371	Melospiza melodia	Wild or immediate offspring of wild	free-living territorial male song sparrows	Wild	Male	Yes	subjects were injected subcutaneously under the dorsal apteria immediately anterior to the right wing with 100Íä_Í_ÍÎÍ_ÍÛl of a water/oil emulsion that consisted of either LPS (Sigma#L4005, serotype 055:B5) dissolved in 0.9% saline (1Íä_mgÍä_1Íä_ml_Í´_1) and emulsified in a 1:1 ratio with Freund_Í´Í©s Incomplete Adjuvant (FIA; Sigma#F5506)	Substrates of pathogenic origins	9	No	No	aggression: closest approach to the decoy (m)	Mating/courtship behaviour and effort	Mating/courtship behaviour and effort	Descriptive stats	6	0.503467406	0.704555134	7	1.423023578	0.907092595	sd	SAMPLE 2: non-breeding season (winter) of 2002 (N=30; 16 January_Í´_4 February)	Fig. 1, page 3065, bottom left panel		Fig	paper70_sample2_es5											exact
es6	sample2	Rose	paper70	10.1242/jeb.02371	Melospiza melodia	Wild or immediate offspring of wild	free-living territorial male song sparrows	Wild	Male	Yes	subjects were injected subcutaneously under the dorsal apteria immediately anterior to the right wing with 100Íä_Í_ÍÎÍ_ÍÛl of a water/oil emulsion that consisted of either LPS (Sigma#L4005, serotype 055:B5) dissolved in 0.9% saline (1Íä_mgÍä_1Íä_ml_Í´_1) and emulsified in a 1:1 ratio with Freund_Í´Í©s Incomplete Adjuvant (FIA; Sigma#F5506)	Substrates of pathogenic origins	9	No	No	aggression: the amount of time spent within 5m of where the decoy used to be, for 10 min after its removal	Mating/courtship behaviour and effort	Mating/courtship behaviour and effort	Descriptive stats	6	353.4722222	203.9433302	7	132.6388889	170.1034544	sd	SAMPLE 2: non-breeding season (winter) of 2002 (N=30; 16 January_Í´_4 February)	Fig. 2, page 3066, top right panel		Fig	paper70_sample2_es6											exact
es7	sample2	Rose	paper70	10.1242/jeb.02371	Melospiza melodia	Wild or immediate offspring of wild	free-living territorial male song sparrows	Wild	Male	Yes	subjects were injected subcutaneously under the dorsal apteria immediately anterior to the right wing with 100Íä_Í_ÍÎÍ_ÍÛl of a water/oil emulsion that consisted of either LPS (Sigma#L4005, serotype 055:B5) dissolved in 0.9% saline (1Íä_mgÍä_1Íä_ml_Í´_1) and emulsified in a 1:1 ratio with Freund_Í´Í©s Incomplete Adjuvant (FIA; Sigma#F5506)	Substrates of pathogenic origins	9	No	No	aggression: the number of flights directed towards where the decoy used to be, for 10 min after its removal	Mating/courtship behaviour and effort	Mating/courtship behaviour and effort	Descriptive stats	6	3.763411279	2.554769492	7	3.887207703	3.032380699	sd	SAMPLE 2: non-breeding season (winter) of 2002 (N=30; 16 January_Í´_4 February)	Fig. 2, page 3066, top left panel		Fig	paper70_sample2_es7											exact
es8	sample2	Rose	paper70	10.1242/jeb.02371	Melospiza melodia	Wild or immediate offspring of wild	free-living territorial male song sparrows	Wild	Male	Yes	subjects were injected subcutaneously under the dorsal apteria immediately anterior to the right wing with 100Íä_Í_ÍÎÍ_ÍÛl of a water/oil emulsion that consisted of either LPS (Sigma#L4005, serotype 055:B5) dissolved in 0.9% saline (1Íä_mgÍä_1Íä_ml_Í´_1) and emulsified in a 1:1 ratio with Freund_Í´Í©s Incomplete Adjuvant (FIA; Sigma#F5506)	Substrates of pathogenic origins	9	No	No	aggression: the number of songs, for 10 min after decoy removal	Mating/courtship behaviour and effort	Mating/courtship behaviour and effort	Descriptive stats	6	14.60580913	17.56515393	7	7.55186722	10.97696648	sd	SAMPLE 2: non-breeding season (winter) of 2002 (N=30; 16 January_Í´_4 February)	Fig. 2, page 3066, middle left panel		Fig	paper70_sample2_es8											exact
es9	sample2	Rose	paper70	10.1242/jeb.02371	Melospiza melodia	Wild or immediate offspring of wild	free-living territorial male song sparrows	Wild	Male	Yes	subjects were injected subcutaneously under the dorsal apteria immediately anterior to the right wing with 100Íä_Í_ÍÎÍ_ÍÛl of a water/oil emulsion that consisted of either LPS (Sigma#L4005, serotype 055:B5) dissolved in 0.9% saline (1Íä_mgÍä_1Íä_ml_Í´_1) and emulsified in a 1:1 ratio with Freund_Í´Í©s Incomplete Adjuvant (FIA; Sigma#F5506)	Substrates of pathogenic origins	9	No	No	aggression: closest approach to where the decoy used to be, for 10 min after its removal	Mating/courtship behaviour and effort	Mating/courtship behaviour and effort	Descriptive stats	6	1.35989011	1.30833856	7	7.912087912	11.02270384	sd	SAMPLE 2: non-breeding season (winter) of 2002 (N=30; 16 January_Í´_4 February)	Fig. 2, page 3066, middle right panel		Fig	paper70_sample2_es9											exact
es1	sample1	Yong	paper71	10.1098/rsbl.2012.1002	Gryllus integer	Wild-caught but kept in the lab/zoo/research facilities for several generations	7 _Í´_ 19 days after they reached maturity	Laboratory	Male	Unclear/unreported	Implants were 4 mm long pieces of nylon monofilament	Non-pathogenic foreign bodies	4	No	No	competition success	Mating/courtship behaviour and effort	Mating/courtship behaviour and effort	Binary count data	63			63				Competition trial. Treatment and control are completely correlated. When one is 1, the other has to be 0	2		Text								17	46	46	17	exact						Yes
es2	sample1	Yong	paper71	10.1098/rsbl.2012.1002	Gryllus integer	Wild-caught but kept in the lab/zoo/research facilities for several generations	7 _Í´_ 19 days after they reached maturity	Laboratory	Male	Unclear/unreported	Implants were 4 mm long pieces of nylon monofilament	Non-pathogenic foreign bodies	4	No	No	competition success	Mating/courtship behaviour and effort	Mating/courtship behaviour and effort	Binary count data	63			34					2		Text								16	18	46	17	exact
es3	sample1	Yong	paper71	10.1098/rsbl.2012.1002	Gryllus integer	Wild-caught but kept in the lab/zoo/research facilities for several generations	7 _Í´_ 19 days after they reached maturity	Laboratory	Male	Unclear/unreported	Implants were 4 mm long pieces of nylon monofilament	Non-pathogenic foreign bodies	4	No	No	mating success	Others	Mating/courtship behaviour and effort	Binary count data	63			63				Competition trial. Treatment and control are partly correlated. Some trials are correlated because the female chose 1 as a partner over the other, other trials females did not make a choice.	2		Text								21	42	16	47	exact						Yes
es4	sample1	Yong	paper71	10.1098/rsbl.2012.1002	Gryllus integer	Wild-caught but kept in the lab/zoo/research facilities for several generations	7 _Í´_ 19 days after they reached maturity	Laboratory	Male	Unclear/unreported	Implants were 4 mm long pieces of nylon monofilament	Non-pathogenic foreign bodies	4	No	No	mating success	Others	Mating/courtship behaviour and effort	Binary count data	63			34					2		Text								15	19	16	47	exact
es1	sample1	Rose	paper72	10.1046/j.1461-0248.2000.00154.x	Cyanistes caeruleus	Wild or immediate offspring of wild	blue tits when they were feeding 3-day-old nestlings	Wild	Female	Unclear/unreported	immunising them with 100 mL human diphtheriaÍä±tetanus vaccine	Substrates of pathogenic origins	3	Yes	No	mean nestling mass	Reproductive output	Offspring traits and success	Descriptive stats	16	11.05	0.13	18	10.82	0.14	se		text, page 384, last paragraph of the results		Text												exact
es2	sample1	Rose	paper72	10.1046/j.1461-0248.2000.00154.x	Cyanistes caeruleus	Wild or immediate offspring of wild	blue tits when they were feeding 3-day-old nestlings	Wild	Female	Unclear/unreported	immunising them with 100 mL human diphtheriaÍä±tetanus vaccine	Substrates of pathogenic origins	3	Yes	No	mean proportion fledged	Reproductive output	Offspring traits and success	Descriptive stats	16	0.884	0.033	18	0.846	0.035	se		text, page 384, last paragraph of the results		Text												exact
es3	sample1	Rose	paper72	10.1046/j.1461-0248.2000.00154.x	Cyanistes caeruleus	Wild or immediate offspring of wild	blue tits when they were feeding 3-day-old nestlings	Wild	Female	Unclear/unreported	immunising them with 100 mL human diphtheriaÍä±tetanus vaccine	Substrates of pathogenic origins	3	Yes	No	Female feeding rate (visits/hour)	Parental care provisioning	Parental care provisioning	F-ratio	16			18				time-series data not made available	Table 1, page 384		Table			7.33	30								exact							Control > treatment
es1	sample1	Rose	paper73	10.1007/s00442-010-1582-8	Calopteryx splendens	Wild or immediate offspring of wild	mature C. splendens males _Í´_ All males in our experiment belonged to age class 2 (Plaistow and Siva-Jothy 1996). C. splendens males in this age class have wings that are undamaged and still dorso-ventrally flexible along their tips because they had only eclosed the previous day.	Wild	Male	Yes	We inserted a sterile 2-mm length of nylon monoWla- ment (diameter 0.18 mm, rubbed with sandpaper and knot- ted) into the fourth abdominal pleura on the dorsal side of the sternal_Í´_tergal margin of all individuals allocated to the treatment group.	Non-pathogenic foreign bodies	2	No	No	Proportion of territorial males	Mating/courtship behaviour and effort	Mating/courtship behaviour and effort	Binary proportion data	127			138				shared treatment	Results text, first paragraph, page 828	Note totally clear what the sample size is, but have taken it from the recapture probability rather than N initially marked	Text												exact
es2	sample1	Rose	paper73	10.1007/s00442-010-1582-8	Calopteryx splendens	Wild or immediate offspring of wild	mature C. splendens males _Í´_ All males in our experiment belonged to age class 2 (Plaistow and Siva-Jothy 1996). C. splendens males in this age class have wings that are undamaged and still dorso-ventrally flexible along their tips because they had only eclosed the previous day.	Wild	Male	Yes	We inserted a sterile 2-mm length of nylon monoWla- ment (diameter 0.18 mm, rubbed with sandpaper and knot- ted) into the fourth abdominal pleura on the dorsal side of the sternal_Í´_tergal margin of all individuals allocated to the treatment group.	Non-pathogenic foreign bodies	2	No	No	Proportion of territorial males	Mating/courtship behaviour and effort	Mating/courtship behaviour and effort	Binary proportion data	127			136				shared treatment	Results text, first paragraph, page 828	Note totally clear what the sample size is, but have taken it from the recapture probability rather than N initially marked	Text												exact
es1	sample1	Rose	paper74	10.1093/beheco/arq139	Euoniticellus intermedius	Wild-caught but kept in the lab/zoo/research facilities for several generations	sexually mature (between 14 and 20 days after eclosion)	Laboratory	Female	Unclear/unreported	LPS injection: similarly injected with 1 ll of a 0.1% solution of LPS (derived from Serratia marcescens; Sigma L6136-25MG) dissolved in PBS (1 mg/ml, N 1_ÍÛ__4 34)	Substrates of pathogenic origins	6	No	No	number of brood balls produced by females	Reproductive output	Reproductive output	Descriptive stats	34	4.3	2.1	43	1.7	1.9	sd	shared treatment; sample sizes seem inconsistent across measurements			Text	text, bottom of page 1369											exact
es2	sample1	Rose	paper74	10.1093/beheco/arq139	Euoniticellus intermedius	Wild-caught but kept in the lab/zoo/research facilities for several generations	sexually mature (between 14 and 20 days after eclosion)	Laboratory	Female	Unclear/unreported	LPS injection: similarly injected with 1 ll of a 0.1% solution of LPS (derived from Serratia marcescens; Sigma L6136-25MG) dissolved in PBS (1 mg/ml, N 1_ÍÛ__4 34)	Substrates of pathogenic origins	6	No	No	number of brood balls produced by females	Reproductive output	Reproductive output	Descriptive stats	34	2.4	2	37	1.7	1.9	sd	shared treatment; sample sizes seem inconsistent across measurements			Text	text, bottom of page 1369											exact
es3	sample1	Rose	paper74	10.1093/beheco/arq139	Euoniticellus intermedius	Wild-caught but kept in the lab/zoo/research facilities for several generations	sexually mature (between 14 and 20 days after eclosion)	Laboratory	Female	Unclear/unreported	LPS injection: similarly injected with 1 ll of a 0.1% solution of LPS (derived from Serratia marcescens; Sigma L6136-25MG) dissolved in PBS (1 mg/ml, N 1_ÍÛ__4 34)	Substrates of pathogenic origins	6	No	No	average weight of brood balls produced	Reproductive output	Reproductive output	Descriptive stats	20	0.67	0.224	39	0.7	0.251	sd	shared treatment; sample sizes seem inconsistent across measurements			Text	text, top of page 1370											exact
es4	sample1	Rose	paper74	10.1093/beheco/arq139	Euoniticellus intermedius	Wild-caught but kept in the lab/zoo/research facilities for several generations	sexually mature (between 14 and 20 days after eclosion)	Laboratory	Female	Unclear/unreported	LPS injection: similarly injected with 1 ll of a 0.1% solution of LPS (derived from Serratia marcescens; Sigma L6136-25MG) dissolved in PBS (1 mg/ml, N 1_ÍÛ__4 34)	Substrates of pathogenic origins	6	No	No	average weight of brood balls produced	Reproductive output	Reproductive output	Descriptive stats	20	0.732	0.272	29	0.7	0.251	sd	shared treatment; sample sizes seem inconsistent across measurements			Text	text, top of page 1370											exact
es5	sample1	Rose	paper74	10.1093/beheco/arq139	Euoniticellus intermedius	Wild-caught but kept in the lab/zoo/research facilities for several generations	sexually mature (between 14 and 20 days after eclosion)	Laboratory	Female	Unclear/unreported	LPS injection: similarly injected with 1 ll of a 0.1% solution of LPS (derived from Serratia marcescens; Sigma L6136-25MG) dissolved in PBS (1 mg/ml, N 1_ÍÛ__4 34)	Substrates of pathogenic origins	6	No	No	probability of mating at least once	Mating/courtship behaviour and effort	Mating/courtship behaviour and effort	Binary count data	20			20				shared treatment; sample sizes seem inconsistent across measurements			Text	text, top of page 1370							18	2	19	1	exact
es6	sample1	Rose	paper74	10.1093/beheco/arq139	Euoniticellus intermedius	Wild-caught but kept in the lab/zoo/research facilities for several generations	sexually mature (between 14 and 20 days after eclosion)	Laboratory	Female	Unclear/unreported	LPS injection: similarly injected with 1 ll of a 0.1% solution of LPS (derived from Serratia marcescens; Sigma L6136-25MG) dissolved in PBS (1 mg/ml, N 1_ÍÛ__4 34)	Substrates of pathogenic origins	6	No	No	probability of mating at least once	Mating/courtship behaviour and effort	Mating/courtship behaviour and effort	Binary count data	20			20				shared treatment; sample sizes seem inconsistent across measurements			Text	text, top of page 1370							20	0	19	1	exact
es1	sample1	Rose	paper75	10.1111/eth.12854	Tenebrio molitor	Cultured population	sexually mature males (12 to 15 days old)	Laboratory	Male	Yes	three nylon filaments (2-mm long by 0.5-mm diameter) fully inserted between the second and third abdominal sternites. Nylon filaments were previously disinfected by storing them in 96% ethanol for 24 hr. before insertion	Non-pathogenic foreign bodies	3	No	No	Number of males chosen by females in a two-armed olfactometer	Mating/courtship behaviour and effort	Mating/courtship behaviour and effort	Binary count data	70			70			sd		Table 1, page 244	Guessing sample size based on fungus treatments	Table								34	36	36	34	exact
es2	sample1	Rose	paper75	10.1111/eth.12854	Tenebrio molitor	Cultured population	sexually mature males (12 to 15 days old)	Laboratory	Male	Yes	three nylon filaments (2-mm long by 0.5-mm diameter) fully inserted between the second and third abdominal sternites. Nylon filaments were previously disinfected by storing them in 96% ethanol for 24 hr. before insertion	Non-pathogenic foreign bodies	3	No	No	Egg volume	Reproductive output	Reproductive output	Descriptive stats	20	0.456190476	0.017142857	20	0.471428571	0.020952381	sd		Figure 2, page 245		Fig	paper75_sample1_es1											exact
es3	sample1	Rose	paper75	10.1111/eth.12854	Tenebrio molitor	Cultured population	sexually mature males (12 to 15 days old)	Laboratory	Male	Yes	three nylon filaments (2-mm long by 0.5-mm diameter) fully inserted between the second and third abdominal sternites. Nylon filaments were previously disinfected by storing them in 96% ethanol for 24 hr. before insertion	Non-pathogenic foreign bodies	3	No	No	Egg number	Reproductive output	Reproductive output	Descriptive stats	20	21.24605678	3.312302839	20	15.17350158	3.785488959	sd		Figure 4, page 245		Fig	paper75_sample1_es2											exact
es1	sample1	Rose	paper76	10.1080/03949370.2013.800912	Hirundo rustica	Wild or immediate offspring of wild	nestlings at day 12 after hatching	Wild	Male	Unclear/unreported	20 Íè_L of phosphate buffered saline (PBS) containing 10 Íè_g of LPS (055:B5-L2880 Sigma-Aldrich) were intraperitoneally injected into half of the nestlings of either sex within each brood (56 males and 46 females; hereafter _Í´Í_LPS_Í´Í© individuals) to simulate a bacterial infection	Substrates of pathogenic origins	1	No	No	breeding at recruitment into the colony	Mating/courtship behaviour and effort	Mating/courtship behaviour and effort	Binary count data	3			6				None of the 3 LPS males was found to breed or even to pair with a female, whereas all six control recruited yearlings did, resulting in a statistically significant difference in the chances of breeding between the two groups (Fisher_Í´Í©s exact test: P = 0.012).	page 82, first paragraph of results and discussion		Text								6	0	0	3	exact
es1	sample1	Yong	paper77	10.1002/ece3.2887	Manduca sexta	Cultured population	adult female (but it was pupa when injected)	Laboratory	Female	Unclear/unreported	subset of female pupae were randomly weighed, and all female pupae were allocated to one of the following four different treatments (Figure 1): naÍÍæve (unmanipulated), saline injection (injected with 10 Íè_l of sterile Burns- Tracey saline [BTS]), heat-killed bacterial injection (injected with 10 Íè_l of a 108/ml heat-killed S. marcescens in BTS)	Substrates of pathogenic origins	6	No	No	mass of embryo	Reproductive output	Reproductive output	Descriptive stats	16	0.157589286	0.02905758	15	0.156994048	0.028711203	sd	shared treatment	fig 2a, page 2929	day since estimated	Fig	paper77_sample1_es1											exact
es2	sample1	Yong	paper77	10.1002/ece3.2887	Manduca sexta	Cultured population	adult female (but it was pupa when injected)	Laboratory	Female	Unclear/unreported	subset of female pupae were randomly weighed, and all female pupae were allocated to one of the following four different treatments (Figure 1): naÍÍæve (unmanipulated), saline injection (injected with 10 Íè_l of sterile Burns- Tracey saline [BTS]), heat-killed bacterial injection (injected with 10 Íè_l of a 108/ml heat-killed S. marcescens in BTS)	Substrates of pathogenic origins	6	No	No	mass of embryo	Reproductive output	Reproductive output	Descriptive stats	16	0.154927536	0.027240437	18	0.156376812	0.027962215	sd	shared treatment	fig 2a, page 2929	day since estimated	Fig	paper77_sample1_es2											exact
es3	sample1	Yong	paper77	10.1002/ece3.2887	Manduca sexta	Cultured population	adult female (but it was pupa when injected)	Laboratory	Female	Unclear/unreported	subset of female pupae were randomly weighed, and all female pupae were allocated to one of the following four different treatments (Figure 1): naÍÍæve (unmanipulated), saline injection (injected with 10 Íè_l of sterile Burns- Tracey saline [BTS]), heat-killed bacterial injection (injected with 10 Íè_l of a 108/ml heat-killed S. marcescens in BTS)	Substrates of pathogenic origins	6	No	No	volume of embryo	Reproductive output	Reproductive output	Descriptive stats	18	0.198958333	0.069612021	13	0.233630952	0.105401919	sd	shared treatment	fig 2b, page 2929	day since estimated	Fig	paper77_sample1_es3											exact
es4	sample1	Yong	paper77	10.1002/ece3.2887	Manduca sexta	Cultured population	adult female (but it was pupa when injected)	Laboratory	Female	Unclear/unreported	subset of female pupae were randomly weighed, and all female pupae were allocated to one of the following four different treatments (Figure 1): naÍÍæve (unmanipulated), saline injection (injected with 10 Íè_l of sterile Burns- Tracey saline [BTS]), heat-killed bacterial injection (injected with 10 Íè_l of a 108/ml heat-killed S. marcescens in BTS)	Substrates of pathogenic origins	6	No	No	volume of embryo	Reproductive output	Reproductive output	Descriptive stats	18	0.220735294	0.105763974	16	0.235588235	0.104161896	sd	shared treatment	fig 2b, page 2929	day since estimated	Fig	paper77_sample1_es4											exact
es5	sample1	Yong	paper77	10.1002/ece3.2887	Manduca sexta	Cultured population	adult female (but it was pupa when injected)	Laboratory	Female	Unclear/unreported	subset of female pupae were randomly weighed, and all female pupae were allocated to one of the following four different treatments (Figure 1): naÍÍæve (unmanipulated), saline injection (injected with 10 Íè_l of sterile Burns- Tracey saline [BTS]), heat-killed bacterial injection (injected with 10 Íè_l of a 108/ml heat-killed S. marcescens in BTS)	Substrates of pathogenic origins	6	No	No	Hactching probablity	Reproductive output	Reproductive output	Binary proportion data	15			18				shared treatment	page 2930 - section 3.2	day since estimated	Text												estimated
es6	sample1	Yong	paper77	10.1002/ece3.2887	Manduca sexta	Cultured population	adult female (but it was pupa when injected)	Laboratory	Female	Unclear/unreported	subset of female pupae were randomly weighed, and all female pupae were allocated to one of the following four different treatments (Figure 1): naÍÍæve (unmanipulated), saline injection (injected with 10 Íè_l of sterile Burns- Tracey saline [BTS]), heat-killed bacterial injection (injected with 10 Íè_l of a 108/ml heat-killed S. marcescens in BTS)	Substrates of pathogenic origins	6	No	No	Hactching probablity	Reproductive output	Reproductive output	Binary proportion data	18			18				shared treatment	page 2930 - section 3.2	day since estimated	Text												estimated
es1	sample1	Rose	paper78	10.1111/j.1420-9101.2008.01584.x	Tribolium castaneum	Cultured population	10-day old larvae	Laboratory	Both	Unclear/unreported	E.coli: Animals were exposed to bacteria by dipping a 0.05 mm diameter needle into the bacteria solution and pricking the animal between the last and the second last segment gently through the epidermis at a horizontal angle to prevent puncturing the gut.	Substrates of pathogenic origins	2	No	No	Number of offspring	Reproductive output	Reproductive output	Descriptive stats	7	27.50783699	12.64818417	7	20.53291536	12.02614232	sd	shared treatment and shared control with next sample	Fig. 3, page 1708	Line 57: E. coli	Fig	paper78_sample1_es1											exact
es2	sample1	Rose	paper78	10.1111/j.1420-9101.2008.01584.x	Tribolium castaneum	Cultured population	10-day old larvae	Laboratory	Both	Unclear/unreported	E.coli: Animals were exposed to bacteria by dipping a 0.05 mm diameter needle into the bacteria solution and pricking the animal between the last and the second last segment gently through the epidermis at a horizontal angle to prevent puncturing the gut.	Substrates of pathogenic origins	2	No	No	Number of offspring	Reproductive output	Reproductive output	Descriptive stats	7	21.5855573	14.53709512	7	20.56514914	12.25269445	sd	shared treatment and shared control with next sample	Fig. 3, page 1708	Line 57: E. coli	Fig	paper78_sample1_es2											exact
es1	sample2	Rose	paper78	10.1111/j.1420-9101.2008.01584.x	Tribolium castaneum	Cultured population	10-day old larvae	Laboratory	Both	Unclear/unreported	B. thuringiensis: Animals were exposed to bacteria by dipping a 0.05 mm diameter needle into the bacteria solution and pricking the animal between the last and the second last segment gently through the epidermis at a horizontal angle to prevent puncturing the gut.	Substrates of pathogenic origins	2	No	No	Number of offspring	Reproductive output	Reproductive output	Descriptive stats	7	27.42946708	12.85553145	7	34.48275862	15.96574067	sd	shared treatment and shared control with previous sample	Fig. 3, page 1708	Line 57: B. thuringiensis	Fig	paper78_sample2_es1											exact
es2	sample2	Rose	paper78	10.1111/j.1420-9101.2008.01584.x	Tribolium castaneum	Cultured population	10-day old larvae	Laboratory	Both	Unclear/unreported	B. thuringiensis: Animals were exposed to bacteria by dipping a 0.05 mm diameter needle into the bacteria solution and pricking the animal between the last and the second last segment gently through the epidermis at a horizontal angle to prevent puncturing the gut.	Substrates of pathogenic origins	2	No	No	Number of offspring	Reproductive output	Reproductive output	Descriptive stats	7	21.5408805	14.55995218	7	34.51257862	16.0159474	sd	shared treatment and shared control with previous sample	Fig. 3, page 1708	Line 57: B. thuringiensis	Fig	paper78_sample2_es2											exact
es1	sample3	Rose	paper78	10.1111/j.1420-9101.2008.01584.x	Tribolium castaneum	Cultured population	10-day old larvae	Laboratory	Both	Unclear/unreported	E.coli: Animals were exposed to bacteria by dipping a 0.05 mm diameter needle into the bacteria solution and pricking the animal between the last and the second last segment gently through the epidermis at a horizontal angle to prevent puncturing the gut.	Substrates of pathogenic origins	2	No	No	Number of offspring	Reproductive output	Reproductive output	Descriptive stats	7	5.974842767	5.199982923	7	4.63836478	1.663994535	sd	shared treatment and shared control with next sample	Fig. 3, page 1708	Line 43: E. coli	Fig	paper78_sample3_es1											exact
es2	sample3	Rose	paper78	10.1111/j.1420-9101.2008.01584.x	Tribolium castaneum	Cultured population	10-day old larvae	Laboratory	Both	Unclear/unreported	E.coli: Animals were exposed to bacteria by dipping a 0.05 mm diameter needle into the bacteria solution and pricking the animal between the last and the second last segment gently through the epidermis at a horizontal angle to prevent puncturing the gut.	Substrates of pathogenic origins	2	No	No	Number of offspring	Reproductive output	Reproductive output	Descriptive stats	7	5.503144654	9.151969944	7	4.63836478	1.663994535	sd	shared treatment and shared control with next sample	Fig. 3, page 1708	Line 43: E. coli	Fig	paper78_sample3_es2											exact
es1	sample4	Rose	paper78	10.1111/j.1420-9101.2008.01584.x	Tribolium castaneum	Cultured population	10-day old larvae	Laboratory	Both	Unclear/unreported	B. thuringiensis: Animals were exposed to bacteria by dipping a 0.05 mm diameter needle into the bacteria solution and pricking the animal between the last and the second last segment gently through the epidermis at a horizontal angle to prevent puncturing the gut.	Substrates of pathogenic origins	2	No	No	Number of offspring	Reproductive output	Reproductive output	Descriptive stats	7	6.034482759	5.183682036	7	3.605015674	3.732251066	sd	shared treatment and shared control with previous sample	Fig. 3, page 1708	Line 43: B. thuringiensis	Fig	paper78_sample4_es1											exact
es2	sample4	Rose	paper78	10.1111/j.1420-9101.2008.01584.x	Tribolium castaneum	Cultured population	10-day old larvae	Laboratory	Both	Unclear/unreported	B. thuringiensis: Animals were exposed to bacteria by dipping a 0.05 mm diameter needle into the bacteria solution and pricking the animal between the last and the second last segment gently through the epidermis at a horizontal angle to prevent puncturing the gut.	Substrates of pathogenic origins	2	No	No	Number of offspring	Reproductive output	Reproductive output	Descriptive stats	7	5.503144654	9.151969944	7	3.537735849	3.743987704	sd	shared treatment and shared control with previous sample	Fig. 3, page 1708	Line 43: B. thuringiensis	Fig	paper78_sample4_es2											exact
es1	sample5	Rose	paper78	10.1111/j.1420-9101.2008.01584.x	Tribolium castaneum	Cultured population	10-day old larvae	Laboratory	Both	Unclear/unreported	E.coli: Animals were exposed to bacteria by dipping a 0.05 mm diameter needle into the bacteria solution and pricking the animal between the last and the second last segment gently through the epidermis at a horizontal angle to prevent puncturing the gut.	Substrates of pathogenic origins	2	No	No	Number of offspring	Reproductive output	Reproductive output	Descriptive stats	7	30.4245283	15.39194945	7	10.8490566	11.43996243	sd	shared treatment and shared control with next sample	Fig. 3, page 1708	Line 50: E. coli	Fig	paper78_sample5_es1											exact
es2	sample5	Rose	paper78	10.1111/j.1420-9101.2008.01584.x	Tribolium castaneum	Cultured population	10-day old larvae	Laboratory	Both	Unclear/unreported	E.coli: Animals were exposed to bacteria by dipping a 0.05 mm diameter needle into the bacteria solution and pricking the animal between the last and the second last segment gently through the epidermis at a horizontal angle to prevent puncturing the gut.	Substrates of pathogenic origins	2	No	No	Number of offspring	Reproductive output	Reproductive output	Descriptive stats	7	21.70846395	27.16249387	7	10.89341693	11.40410048	sd	shared treatment and shared control with next sample	Fig. 3, page 1708	Line 50: E. coli	Fig	paper78_sample5_es2											exact
es1	sample6	Rose	paper78	10.1111/j.1420-9101.2008.01584.x	Tribolium castaneum	Cultured population	10-day old larvae	Laboratory	Both	Unclear/unreported	B. thuringiensis: Animals were exposed to bacteria by dipping a 0.05 mm diameter needle into the bacteria solution and pricking the animal between the last and the second last segment gently through the epidermis at a horizontal angle to prevent puncturing the gut.	Substrates of pathogenic origins	2	No	No	Number of offspring	Reproductive output	Reproductive output	Descriptive stats	7	30.37676609	15.16011348	7	18.0533752	9.968293794	sd	shared treatment and shared control with previous sample	Fig. 3, page 1708	Line 50: B. thuringiensis	Fig	paper78_sample6_es1											exact
es2	sample6	Rose	paper78	10.1111/j.1420-9101.2008.01584.x	Tribolium castaneum	Cultured population	10-day old larvae	Laboratory	Both	Unclear/unreported	B. thuringiensis: Animals were exposed to bacteria by dipping a 0.05 mm diameter needle into the bacteria solution and pricking the animal between the last and the second last segment gently through the epidermis at a horizontal angle to prevent puncturing the gut.	Substrates of pathogenic origins	2	No	No	Number of offspring	Reproductive output	Reproductive output	Descriptive stats	7	21.82103611	26.99746236	7	18.0533752	9.760621006	sd	shared treatment and shared control with previous sample	Fig. 3, page 1708	Line 50: B. thuringiensis	Fig	paper78_sample6_es2											exact
es1	sample7	Rose	paper78	10.1111/j.1420-9101.2008.01584.x	Tribolium castaneum	Cultured population	10-day old larvae	Laboratory	Both	Unclear/unreported	E.coli: Animals were exposed to bacteria by dipping a 0.05 mm diameter needle into the bacteria solution and pricking the animal between the last and the second last segment gently through the epidermis at a horizontal angle to prevent puncturing the gut.	Substrates of pathogenic origins	2	No	No	Number of offspring	Reproductive output	Reproductive output	Descriptive stats	7	26.64576803	8.293891257	7	15.04702194	11.1967532	sd	shared treatment and shared control with next sample	Fig. 3, page 1708	Line 53: E. coli	Fig	paper78_sample7_es1											exact
es2	sample7	Rose	paper78	10.1111/j.1420-9101.2008.01584.x	Tribolium castaneum	Cultured population	10-day old larvae	Laboratory	Both	Unclear/unreported	E.coli: Animals were exposed to bacteria by dipping a 0.05 mm diameter needle into the bacteria solution and pricking the animal between the last and the second last segment gently through the epidermis at a horizontal angle to prevent puncturing the gut.	Substrates of pathogenic origins	2	No	No	Number of offspring	Reproductive output	Reproductive output	Descriptive stats	7	15.90909091	8.915933102	7	15.04702194	10.98940592	sd	shared treatment and shared control with next sample	Fig. 3, page 1708	Line 53: E. coli	Fig	paper78_sample7_es2											exact
es1	sample8	Rose	paper78	10.1111/j.1420-9101.2008.01584.x	Tribolium castaneum	Cultured population	10-day old larvae	Laboratory	Both	Unclear/unreported	B. thuringiensis: Animals were exposed to bacteria by dipping a 0.05 mm diameter needle into the bacteria solution and pricking the animal between the last and the second last segment gently through the epidermis at a horizontal angle to prevent puncturing the gut.	Substrates of pathogenic origins	2	No	No	Number of offspring	Reproductive output	Reproductive output	Descriptive stats	7	26.53061224	8.514584282	7	17.66091052	9.137602644	sd	shared treatment and shared control with previous sample	Fig. 3, page 1708	Line 53: B. thuringiensis	Fig	paper78_sample8_es1											exact
es2	sample8	Rose	paper78	10.1111/j.1420-9101.2008.01584.x	Tribolium castaneum	Cultured population	10-day old larvae	Laboratory	Both	Unclear/unreported	B. thuringiensis: Animals were exposed to bacteria by dipping a 0.05 mm diameter needle into the bacteria solution and pricking the animal between the last and the second last segment gently through the epidermis at a horizontal angle to prevent puncturing the gut.	Substrates of pathogenic origins	2	No	No	Number of offspring	Reproductive output	Reproductive output	Descriptive stats	7	15.77708006	9.137602644	7	17.66091052	9.137602644	sd	shared treatment and shared control with previous sample	Fig. 3, page 1708	Line 53: B. thuringiensis	Fig	paper78_sample8_es2											exact
es1	sample1	Rose	paper80	10.1086/668081	Syngnathus typhle	Wild or immediate offspring of wild	breeding adults	Laboratory	Both	Unclear/unreported	Two weeks before mating, pipe- fish were injected with either 50 mL of 108 cells mLÍ_ÍÎÍ__1 heat- killed Vibrio (a combination of 8 allopatric strains: D11K1, I11E3, I2K1, D1K1, SH54, D1K3, D1E3, and D12K2) ac- cording to Roth et al. (2012) in phosphate-buffered saline (PBS) or PBS only as sham control (Roth et al. 2011).	Substrates of pathogenic origins	1	No	No	offspring legnth	Offspring traits	Offspring traits and success	Descriptive stats	4.5	8.950819672	4.43715847	4.5	11.7431694	1.683060109	sd	day since estiamted	fig 3, page 809	immune priming study	Fig	paper80_sample1_es1											estimated
es1	sample2	Rose	paper80	10.1086/668081	Syngnathus typhle	Wild or immediate offspring of wild	breeding adult	Laboratory	Female	Unclear/unreported	Two weeks before mating, pipe- fish were injected with either 50 mL of 108 cells mLÍ_ÍÎÍ__1 heat- killed Vibrio (a combination of 8 allopatric strains: D11K1, I11E3, I2K1, D1K1, SH54, D1K3, D1E3, and D12K2) ac- cording to Roth et al. (2012) in phosphate-buffered saline (PBS) or PBS only as sham control (Roth et al. 2011).	Substrates of pathogenic origins	1	No	No	offspring length	Offspring traits	Offspring traits and success	Descriptive stats	4.5	8.898630137	4.602739726	4.5	11.35342466	2.147945205	sd		fig 3, page 809	day since estiamted	Fig	paper80_sample2_es1											estimated
es1	sample3	Rose	paper80	10.1086/668081	Syngnathus typhle	Wild or immediate offspring of wild	breeding adult	Laboratory	Male	Unclear/unreported	Two weeks before mating, pipe- fish were injected with either 50 mL of 108 cells mLÍ_ÍÎÍ__1 heat- killed Vibrio (a combination of 8 allopatric strains: D11K1, I11E3, I2K1, D1K1, SH54, D1K3, D1E3, and D12K2) ac- cording to Roth et al. (2012) in phosphate-buffered saline (PBS) or PBS only as sham control (Roth et al. 2011).	Substrates of pathogenic origins	1	No	No	offspring length	Offspring traits	Offspring traits and success	Descriptive stats	4.5	8.975342466	4.449315068	4.5	10.20273973	1.84109589	sd		fig 3, page 809	day since estiamted	Fig	paper80_sample3_es1											estimated
es1	sample1	Rose	paper81	10.1111/j.1420-9101.2005.01062.x	Tenebrio molitor	Cultured population	All insects used in these tests were virgins, were 7_Í´_8 days post-imaginal eclosion when they entered a protocol,	Laboratory	Male	Yes	Beetles in the _Í´Í_treatment_Í´Í© group were subjected to an immune insult 7 days after imaginal eclosion. They were immobilized on ice and then had a 2 mm piece of sterile nylon monofilament (diameter: 0.128 mm) inser- ted through a hole in the pleural membrane between the third and fourth abdominal sternite.	Non-pathogenic foreign bodies	2	No	No	Sex pheromone production	Mating/courtship behaviour and effort	Mating/courtship behaviour and effort	Descriptive stats	15	105.5023923	233.490862	15	534.2105263	311.3211494	sd	Losia	2a	Time spent by females on experimental discs	Fig	paper81_sample1_es1											exact						No
es2	sample1	Rose	paper81	10.1111/j.1420-9101.2005.01062.x	Tenebrio molitor	Cultured population	All insects used in these tests were virgins, were 7_Í´_8 days post-imaginal eclosion when they entered a protocol,	Laboratory	Male	Yes	Beetles in the _Í´Í_treatment_Í´Í© group were subjected to an immune insult 7 days after imaginal eclosion. They were immobilized on ice and then had a 2 mm piece of sterile nylon monofilament (diameter: 0.128 mm) inser- ted through a hole in the pleural membrane between the third and fourth abdominal sternite.	Non-pathogenic foreign bodies	2	No	No	Sex pheromone production	Mating/courtship behaviour and effort	Mating/courtship behaviour and effort	Descriptive stats	15	25.11961722	45.40100095	15	534.2105263	311.3211494	sd	Losia	2a	Time spent by females on experimental discs	Fig	paper81_sample1_es2											exact						No
es1	sample1	Rose	paper82	10.3389/fphys.2019.00098	Tribolium castaneum	Cultured population	one week after eclosion	Laboratory	Male	Unclear/unreported	injected with heat-killed Bt suspended in PBS at a concentration of 1___109 cells per ml	Substrates of pathogenic origins	2	No	No	Mean offspring produced from Ovp1 and Ovp2 matings	Reproductive output	Reproductive output	Descriptive stats	50	69.03	2.48	57	59.6	2.83	se	Losia		adult TGIP fertility f1	Source data	Data_sheet_1											exact						No
es2	sample1	Rose	paper82	10.3389/fphys.2019.00098	Tribolium castaneum	Cultured population	one week after eclosion	Laboratory	Male	Unclear/unreported	injected with heat-killed Bt suspended in PBS at a concentration of 1___109 cells per ml	Substrates of pathogenic origins	2	No	No	Mean offspring produced from Ovp1 and Ovp2 matings	Reproductive output	Reproductive output	Descriptive stats	50	63.84	2.81	37	59.6	2.83	se	Losia		adult TGIP fertility f1	Source data	Data_sheet_1											exact						No
es1	sample2	Rose	paper82	10.3389/fphys.2019.00098	Tribolium castaneum	Cultured population	14dpo	Laboratory	Both	Unclear/unreported	injection with heat killed Bt cells (injection priming)	Substrates of pathogenic origins	2	No	No	Mean offspring produced from Ovp1 and Ovp2 matings	Reproductive output	Reproductive output	Descriptive stats	61	17.6	1.11	65	16.39	1.02	se	Losia		larval injection experiment	Source data	Data_sheet_1											exact						No
es2	sample2	Rose	paper82	10.3389/fphys.2019.00098	Tribolium castaneum	Cultured population	14dpo	Laboratory	Both	Unclear/unreported	injection with heat killed Bt cells (injection priming)	Substrates of pathogenic origins	2	No	No	Mean offspring produced from Ovp1 and Ovp2 matings	Reproductive output	Reproductive output	Descriptive stats	61	16.24	0.96	66	16.39	1.02	se	Losia		larval injection experiment	Source data	Data_sheet_1											exact						No
es1	sample3	Rose	paper82	10.3389/fphys.2019.00098	Tribolium castaneum	Cultured population	14dpo	Laboratory	Both	Unclear/unreported	oral priming the spore supernatant is provided to the beetle by mixing with flour and PBS, pipetting the mixture into a 96 well plate and letting the diet dry to form flour disks	Substrates of pathogenic origins	2	No	No	Mean offspring produced from Ovp1 and Ovp2 matings	Reproductive output	Reproductive output	Descriptive stats	57	17.6	1.11	65	14.86	1.18	se	Losia			Source data	Data_sheet_1											exact						No
es2	sample3	Rose	paper82	10.3389/fphys.2019.00098	Tribolium castaneum	Cultured population	14dpo	Laboratory	Both	Unclear/unreported	oral priming the spore supernatant is provided to the beetle by mixing with flour and PBS, pipetting the mixture into a 96 well plate and letting the diet dry to form flour disks	Substrates of pathogenic origins	2	No	No	Mean offspring produced from Ovp1 and Ovp2 matings	Reproductive output	Reproductive output	Descriptive stats	57	17.34	0.93	59	14.86	1.18	se	Losia			Source data	Data_sheet_1											exact						No
es1	sample1	Rose	paper83	ir.library.illinoisstate.edu/etd/443	Aedes aegypti	Cultured population	At 24 h post eclosion, males were sucrose starved for 24 h	Laboratory	Male	Unclear/unreported	heat- killed E. coli suspended in sterile PBS (injection)	Substrates of pathogenic origins	2	Yes	No	Proportion of Mating Trials Where a Male Successfully Sired Offspring	Reproductive output	Mating/courtship behaviour and effort	Descriptive stats	33	0.70030581	0.252177714	17	0.571865443	0.333781927	sd	Losia	1.2a		Fig	paper83_sample1_es1											exact						No
es2	sample1	Rose	paper83	ir.library.illinoisstate.edu/etd/443	Aedes aegypti	Cultured population	At 24 h post eclosion, males were sucrose starved for 24 h	Laboratory	Male	Unclear/unreported	heat- killed E. coli suspended in sterile PBS (injection)	Substrates of pathogenic origins	2	Yes	No	Proportion of Mating Trials Where a Male Successfully Sired Offspring	Reproductive output	Mating/courtship behaviour and effort	Descriptive stats	33	0.426829268	0.545382434	80	0.573170732	0.3327643	sd	Losia	1.2a		Fig	paper83_sample1_es2											exact						No
es1	sample1	Rose	paper84	10.1111/j.1365-3032.2006.00552.x	Gryllus texensis	Wild-caught but kept in the lab/zoo/research facilities for several generations	16_Í´_23 days of adult age	Laboratory	Female	Unclear/unreported	low dose (20 g LPS/5 L) LPS derived from S. marcescens... On the fourth day of isolation, females were weighed, and then the first injection was given. Females were injected every third day for 12 days (five injections) with 5 uL of either LPS solution or endotoxin-free saline (unhandled females were never injected)	Substrates of pathogenic origins	10	No	No	Difference in eggs laid (day 18 _Í´_ day 4)	Reproductive output	Reproductive output	Descriptive stats	24	-1	7.5	20	17.9	8.7	se	Losia	1	CI to SE using CI/qt(0.975,df)	Table	Table 1. Summary of egg-laying data, female weight and lifespan after injections of low and high doses of lipopolysaccharide (LPS).											exact						No
es10	sample1	Rose	paper84	10.1111/j.1365-3032.2006.00552.x	Gryllus texensis	Wild-caught but kept in the lab/zoo/research facilities for several generations	16_Í´_23 days of adult age	Laboratory	Female	Unclear/unreported	low dose (20 g LPS/5 L) LPS derived from S. marcescens... On the fourth day of isolation, females were weighed, and then the first injection was given. Females were injected every third day for 12 days (five injections) with 5 uL of either LPS solution or endotoxin-free saline (unhandled females were never injected)	Substrates of pathogenic origins	10	No	No	Hatching success (%)	Reproductive output	Reproductive output	Descriptive stats	5	93.5	1.76	7	84.5	2.34	se	Losia	2	CI to SE using CI/qt(0.975,df)	Table	Table 2. Summary of egg quality data after injections of low and high doses of lipopolysaccharide (LPS).											exact						No
es2	sample1	Rose	paper84	10.1111/j.1365-3032.2006.00552.x	Gryllus texensis	Wild-caught but kept in the lab/zoo/research facilities for several generations	16_Í´_23 days of adult age	Laboratory	Female	Unclear/unreported	low dose (20 g LPS/5 L) LPS derived from S. marcescens... On the fourth day of isolation, females were weighed, and then the first injection was given. Females were injected every third day for 12 days (five injections) with 5 uL of either LPS solution or endotoxin-free saline (unhandled females were never injected)	Substrates of pathogenic origins	10	No	No	Difference in eggs laid (day 18 _Í´_ day 4)	Reproductive output	Reproductive output	Descriptive stats	24	20.1	9.52	22	17.9	8.7	se	Losia	1	CI to SE using CI/qt(0.975,df)	Table	Table 1. Summary of egg-laying data, female weight and lifespan after injections of low and high doses of lipopolysaccharide (LPS).											exact						No
es3	sample1	Rose	paper84	10.1111/j.1365-3032.2006.00552.x	Gryllus texensis	Wild-caught but kept in the lab/zoo/research facilities for several generations	16_Í´_23 days of adult age	Laboratory	Female	Unclear/unreported	low dose (20 g LPS/5 L) LPS derived from S. marcescens... On the fourth day of isolation, females were weighed, and then the first injection was given. Females were injected every third day for 12 days (five injections) with 5 uL of either LPS solution or endotoxin-free saline (unhandled females were never injected)	Substrates of pathogenic origins	10	No	No	Total protein of eggs ( g)	Reproductive output	Others	Descriptive stats	6	81.3	7.82	4	89.3	1.59	se	Losia	2	CI to SE using CI/qt(0.975,df)	Table	Table 2. Summary of egg quality data after injections of low and high doses of lipopolysaccharide (LPS).											exact						No
es4	sample1	Rose	paper84	10.1111/j.1365-3032.2006.00552.x	Gryllus texensis	Wild-caught but kept in the lab/zoo/research facilities for several generations	16_Í´_23 days of adult age	Laboratory	Female	Unclear/unreported	low dose (20 g LPS/5 L) LPS derived from S. marcescens... On the fourth day of isolation, females were weighed, and then the first injection was given. Females were injected every third day for 12 days (five injections) with 5 uL of either LPS solution or endotoxin-free saline (unhandled females were never injected)	Substrates of pathogenic origins	10	No	No	Total protein of eggs ( g)	Reproductive output	Others	Descriptive stats	6	89.6	2	7	89.3	1.59	se	Losia	2	CI to SE using CI/qt(0.975,df)	Table	Table 2. Summary of egg quality data after injections of low and high doses of lipopolysaccharide (LPS).											exact						No
es5	sample1	Rose	paper84	10.1111/j.1365-3032.2006.00552.x	Gryllus texensis	Wild-caught but kept in the lab/zoo/research facilities for several generations	16_Í´_23 days of adult age	Laboratory	Female	Unclear/unreported	low dose (20 g LPS/5 L) LPS derived from S. marcescens... On the fourth day of isolation, females were weighed, and then the first injection was given. Females were injected every third day for 12 days (five injections) with 5 uL of either LPS solution or endotoxin-free saline (unhandled females were never injected)	Substrates of pathogenic origins	10	No	No	Dry egg weight (mg)	Reproductive output	Reproductive output	Descriptive stats	6	0.263	0.009	5	0.251	0.007	se	Losia	2	CI to SE using CI/qt(0.975,df)	Table	Table 2. Summary of egg quality data after injections of low and high doses of lipopolysaccharide (LPS).											exact						No
es6	sample1	Rose	paper84	10.1111/j.1365-3032.2006.00552.x	Gryllus texensis	Wild-caught but kept in the lab/zoo/research facilities for several generations	16_Í´_23 days of adult age	Laboratory	Female	Unclear/unreported	low dose (20 g LPS/5 L) LPS derived from S. marcescens... On the fourth day of isolation, females were weighed, and then the first injection was given. Females were injected every third day for 12 days (five injections) with 5 uL of either LPS solution or endotoxin-free saline (unhandled females were never injected)	Substrates of pathogenic origins	10	No	No	Dry egg weight (mg)	Reproductive output	Reproductive output	Descriptive stats	6	0.262	0.005	7	0.251	0.007	se	Losia	2	CI to SE using CI/qt(0.975,df)	Table	Table 2. Summary of egg quality data after injections of low and high doses of lipopolysaccharide (LPS).											exact						No
es7	sample1	Rose	paper84	10.1111/j.1365-3032.2006.00552.x	Gryllus texensis	Wild-caught but kept in the lab/zoo/research facilities for several generations	16_Í´_23 days of adult age	Laboratory	Female	Unclear/unreported	low dose (20 g LPS/5 L) LPS derived from S. marcescens... On the fourth day of isolation, females were weighed, and then the first injection was given. Females were injected every third day for 12 days (five injections) with 5 uL of either LPS solution or endotoxin-free saline (unhandled females were never injected)	Substrates of pathogenic origins	10	No	No	Fertilization success (%)	Reproductive output	Reproductive output	Descriptive stats	5	94.4	4	3	89	3.35	se	Losia	2	CI to SE using CI/qt(0.975,df)	Table	Table 2. Summary of egg quality data after injections of low and high doses of lipopolysaccharide (LPS).											exact						No
es8	sample1	Rose	paper84	10.1111/j.1365-3032.2006.00552.x	Gryllus texensis	Wild-caught but kept in the lab/zoo/research facilities for several generations	16_Í´_23 days of adult age	Laboratory	Female	Unclear/unreported	low dose (20 g LPS/5 L) LPS derived from S. marcescens... On the fourth day of isolation, females were weighed, and then the first injection was given. Females were injected every third day for 12 days (five injections) with 5 uL of either LPS solution or endotoxin-free saline (unhandled females were never injected)	Substrates of pathogenic origins	10	No	No	Fertilization success (%)	Reproductive output	Reproductive output	Descriptive stats	5	88.1	2.53	7	89	3.35	se	Losia	2	CI to SE using CI/qt(0.975,df)	Table	Table 2. Summary of egg quality data after injections of low and high doses of lipopolysaccharide (LPS).											exact						No
es9	sample1	Rose	paper84	10.1111/j.1365-3032.2006.00552.x	Gryllus texensis	Wild-caught but kept in the lab/zoo/research facilities for several generations	16_Í´_23 days of adult age	Laboratory	Female	Unclear/unreported	low dose (20 g LPS/5 L) LPS derived from S. marcescens... On the fourth day of isolation, females were weighed, and then the first injection was given. Females were injected every third day for 12 days (five injections) with 5 uL of either LPS solution or endotoxin-free saline (unhandled females were never injected)	Substrates of pathogenic origins	10	No	No	Hatching success (%)	Reproductive output	Reproductive output	Descriptive stats	5	94.4	1.88	3	84.5	2.34	se	Losia	2	CI to SE using CI/qt(0.975,df)	Table	Table 2. Summary of egg quality data after injections of low and high doses of lipopolysaccharide (LPS).											exact						No
es1	sample2	Rose	paper84	10.1111/j.1365-3032.2006.00552.x	Gryllus texensis	Wild-caught but kept in the lab/zoo/research facilities for several generations	9-15 days of adult age	Laboratory	Female	Unclear/unreported	low dose (20 g LPS/5 L) LPS derived from S. marcescens... On the fourth day of isolation, females were weighed, and then the first injection was given. Females were injected every third day for 12 days (five injections) with 5 uL of either LPS solution or endotoxin-free saline (unhandled females were never injected)	Substrates of pathogenic origins	10	No	No	Difference in eggs laid (day 18 _Í´_ day 4)	Reproductive output	Reproductive output	Descriptive stats	15	9.6	7.45	14	-5.5	9.56	se	Losia	1	CI to SE using CI/qt(0.975,df)	Table	Table 1. Summary of egg-laying data, female weight and lifespan after injections of low and high doses of lipopolysaccharide (LPS).											exact						No
es10	sample2	Rose	paper84	10.1111/j.1365-3032.2006.00552.x	Gryllus texensis	Wild-caught but kept in the lab/zoo/research facilities for several generations	9-15 days of adult age	Laboratory	Female	Unclear/unreported	low dose (20 g LPS/5 L) LPS derived from S. marcescens... On the fourth day of isolation, females were weighed, and then the first injection was given. Females were injected every third day for 12 days (five injections) with 5 uL of either LPS solution or endotoxin-free saline (unhandled females were never injected)	Substrates of pathogenic origins	10	No	No	Hatching success (%)	Reproductive output	Reproductive output	Descriptive stats	4	93.5	1.76	7	93.3	2.04	se	Losia	2	CI to SE using CI/qt(0.975,df)	Table	Table 2. Summary of egg quality data after injections of low and high doses of lipopolysaccharide (LPS).											exact						No
es2	sample2	Rose	paper84	10.1111/j.1365-3032.2006.00552.x	Gryllus texensis	Wild-caught but kept in the lab/zoo/research facilities for several generations	9-15 days of adult age	Laboratory	Female	Unclear/unreported	low dose (20 g LPS/5 L) LPS derived from S. marcescens... On the fourth day of isolation, females were weighed, and then the first injection was given. Females were injected every third day for 12 days (five injections) with 5 uL of either LPS solution or endotoxin-free saline (unhandled females were never injected)	Substrates of pathogenic origins	10	No	No	Difference in eggs laid (day 18 _Í´_ day 4)	Reproductive output	Reproductive output	Descriptive stats	15	16.6	12.17	14	-5.5	9.56	se	Losia	1	CI to SE using CI/qt(0.975,df)	Table	Table 1. Summary of egg-laying data, female weight and lifespan after injections of low and high doses of lipopolysaccharide (LPS).											exact						No
es3	sample2	Rose	paper84	10.1111/j.1365-3032.2006.00552.x	Gryllus texensis	Wild-caught but kept in the lab/zoo/research facilities for several generations	9-15 days of adult age	Laboratory	Female	Unclear/unreported	low dose (20 g LPS/5 L) LPS derived from S. marcescens... On the fourth day of isolation, females were weighed, and then the first injection was given. Females were injected every third day for 12 days (five injections) with 5 uL of either LPS solution or endotoxin-free saline (unhandled females were never injected)	Substrates of pathogenic origins	10	No	No	Total protein of eggs ( g)	Reproductive output	Others	Descriptive stats	6	81.3	7.82	4	87.4	1.75	se	Losia	2	CI to SE using CI/qt(0.975,df)	Table	Table 2. Summary of egg quality data after injections of low and high doses of lipopolysaccharide (LPS).											exact						No
es4	sample2	Rose	paper84	10.1111/j.1365-3032.2006.00552.x	Gryllus texensis	Wild-caught but kept in the lab/zoo/research facilities for several generations	9-15 days of adult age	Laboratory	Female	Unclear/unreported	low dose (20 g LPS/5 L) LPS derived from S. marcescens... On the fourth day of isolation, females were weighed, and then the first injection was given. Females were injected every third day for 12 days (five injections) with 5 uL of either LPS solution or endotoxin-free saline (unhandled females were never injected)	Substrates of pathogenic origins	10	No	No	Total protein of eggs ( g)	Reproductive output	Others	Descriptive stats	6	89.6	2	7	87.4	1.75	se	Losia	2	CI to SE using CI/qt(0.975,df)	Table	Table 2. Summary of egg quality data after injections of low and high doses of lipopolysaccharide (LPS).											exact						No
es5	sample2	Rose	paper84	10.1111/j.1365-3032.2006.00552.x	Gryllus texensis	Wild-caught but kept in the lab/zoo/research facilities for several generations	9-15 days of adult age	Laboratory	Female	Unclear/unreported	low dose (20 g LPS/5 L) LPS derived from S. marcescens... On the fourth day of isolation, females were weighed, and then the first injection was given. Females were injected every third day for 12 days (five injections) with 5 uL of either LPS solution or endotoxin-free saline (unhandled females were never injected)	Substrates of pathogenic origins	10	No	No	Dry egg weight (mg)	Reproductive output	Reproductive output	Descriptive stats	5	0.263	0.009	5	0.222	0.011	se	Losia	2	CI to SE using CI/qt(0.975,df)	Table	Table 2. Summary of egg quality data after injections of low and high doses of lipopolysaccharide (LPS).											exact						No
es6	sample2	Rose	paper84	10.1111/j.1365-3032.2006.00552.x	Gryllus texensis	Wild-caught but kept in the lab/zoo/research facilities for several generations	9-15 days of adult age	Laboratory	Female	Unclear/unreported	low dose (20 g LPS/5 L) LPS derived from S. marcescens... On the fourth day of isolation, females were weighed, and then the first injection was given. Females were injected every third day for 12 days (five injections) with 5 uL of either LPS solution or endotoxin-free saline (unhandled females were never injected)	Substrates of pathogenic origins	10	No	No	Dry egg weight (mg)	Reproductive output	Reproductive output	Descriptive stats	5	0.262	0.005	7	0.222	0.011	se	Losia	2	CI to SE using CI/qt(0.975,df)	Table	Table 2. Summary of egg quality data after injections of low and high doses of lipopolysaccharide (LPS).											exact						No
es7	sample2	Rose	paper84	10.1111/j.1365-3032.2006.00552.x	Gryllus texensis	Wild-caught but kept in the lab/zoo/research facilities for several generations	9-15 days of adult age	Laboratory	Female	Unclear/unreported	low dose (20 g LPS/5 L) LPS derived from S. marcescens... On the fourth day of isolation, females were weighed, and then the first injection was given. Females were injected every third day for 12 days (five injections) with 5 uL of either LPS solution or endotoxin-free saline (unhandled females were never injected)	Substrates of pathogenic origins	10	No	No	Fertilization success (%)	Reproductive output	Reproductive output	Descriptive stats	4	94.4	4	3	86.3	1.07	se	Losia	2	CI to SE using CI/qt(0.975,df)	Table	Table 2. Summary of egg quality data after injections of low and high doses of lipopolysaccharide (LPS).											exact						No
es8	sample2	Rose	paper84	10.1111/j.1365-3032.2006.00552.x	Gryllus texensis	Wild-caught but kept in the lab/zoo/research facilities for several generations	9-15 days of adult age	Laboratory	Female	Unclear/unreported	low dose (20 g LPS/5 L) LPS derived from S. marcescens... On the fourth day of isolation, females were weighed, and then the first injection was given. Females were injected every third day for 12 days (five injections) with 5 uL of either LPS solution or endotoxin-free saline (unhandled females were never injected)	Substrates of pathogenic origins	10	No	No	Fertilization success (%)	Reproductive output	Reproductive output	Descriptive stats	4	88.1	2.53	7	86.3	1.07	se	Losia	2	CI to SE using CI/qt(0.975,df)	Table	Table 2. Summary of egg quality data after injections of low and high doses of lipopolysaccharide (LPS).											exact						No
es9	sample2	Rose	paper84	10.1111/j.1365-3032.2006.00552.x	Gryllus texensis	Wild-caught but kept in the lab/zoo/research facilities for several generations	9-15 days of adult age	Laboratory	Female	Unclear/unreported	low dose (20 g LPS/5 L) LPS derived from S. marcescens... On the fourth day of isolation, females were weighed, and then the first injection was given. Females were injected every third day for 12 days (five injections) with 5 uL of either LPS solution or endotoxin-free saline (unhandled females were never injected)	Substrates of pathogenic origins	10	No	No	Hatching success (%)	Reproductive output	Reproductive output	Descriptive stats	4	94.4	1.88	3	93.3	2.04	se	Losia	2	CI to SE using CI/qt(0.975,df)	Table	Table 2. Summary of egg quality data after injections of low and high doses of lipopolysaccharide (LPS).											exact						No
es1	sample2	Yong	paper85	10.1093/beheco/arr170	Teleogryllus oceanicus	Cultured population	penultimate instar male nymphs	Laboratory	Male	Yes	injected with 10 ll of 0.1% LPS from the bacterium Serratia marcescens	Substrates of pathogenic origins	1	No	No	percentage of viable sperm in the ejaculate of adult crickets	Post-copulatory trait	Primary sexual characteristics	Descriptive stats	35	82.61538462	7.151305232	35	83.65934066	7.313834897	sd	Losia	2	Ad libitum diet	Fig	paper85_sample1_es2											estimated						No
es1	sample1	Rose	paper86	10.1093/beheco/ary147	Taeniopygia guttata	Cultured population	early breeding stage (not old); females were either 1 or 2 years old but the frequency did not differ between the experimen- tal categories (immune-challenged: 1 year: N = 12, 2 year: N = 8, saline-injected: 1 year: N = 11, 2 year: N = 7; Í±_2 = 0.005; df = 1; P = 0.94).	Laboratory	Female	Unclear/unreported	d, we measured the females_Í´Í© body mass (to the nearest 0.1 g using an electronic balance) and tarsus length (to the nearest 0.01 mm using callipers) and subsequently injected them in the pectoral muscle with either 50 Íè_L tetanus- toxoid vaccine (Statens Serum Institute, Denmark; concentration: 6 LF ml__Í_1; N = 33 experimental birds) or 50 Íè_L PBS (i.e., phosphate buffered saline; N = 27 co…	Substrates of pathogenic origins	5	No	No	egg laying%	Reproductive output	Reproductive output	Binary proportion data	20			18				not quite sure whether this is a reproductive tait?	1	estiamted day since injection	Table												exact
es2	sample1	Rose	paper86	10.1093/beheco/ary147	Taeniopygia guttata	Cultured population	early breeding stage (not old); females were either 1 or 2 years old but the frequency did not differ between the experimen- tal categories (immune-challenged: 1 year: N = 12, 2 year: N = 8, saline-injected: 1 year: N = 11, 2 year: N = 7; Í±_2 = 0.005; df = 1; P = 0.94).	Laboratory	Female	Unclear/unreported	d, we measured the females_Í´Í© body mass (to the nearest 0.1 g using an electronic balance) and tarsus length (to the nearest 0.01 mm using callipers) and subsequently injected them in the pectoral muscle with either 50 Íè_L tetanus- toxoid vaccine (Statens Serum Institute, Denmark; concentration: 6 LF ml__Í_1; N = 33 experimental birds) or 50 Íè_L PBS (i.e., phosphate buffered saline; N = 27 co…	Substrates of pathogenic origins	5	No	No	no of days to first egg	Reproductive output	Others	Descriptive stats	20	6.78	0.78	18	7.5	0.86	se	not quite sure whether this is a reproductive tait?	1	the direction needs to flipped; estiamted day since injection	Table												exact
es3	sample1	Rose	paper86	10.1093/beheco/ary147	Taeniopygia guttata	Cultured population	early breeding stage (not old); females were either 1 or 2 years old but the frequency did not differ between the experimen- tal categories (immune-challenged: 1 year: N = 12, 2 year: N = 8, saline-injected: 1 year: N = 11, 2 year: N = 7; Í±_2 = 0.005; df = 1; P = 0.94).	Laboratory	Female	Unclear/unreported	d, we measured the females_Í´Í© body mass (to the nearest 0.1 g using an electronic balance) and tarsus length (to the nearest 0.01 mm using callipers) and subsequently injected them in the pectoral muscle with either 50 Íè_L tetanus- toxoid vaccine (Statens Serum Institute, Denmark; concentration: 6 LF ml__Í_1; N = 33 experimental birds) or 50 Íè_L PBS (i.e., phosphate buffered saline; N = 27 co…	Substrates of pathogenic origins	5	No	No	mean egg mass	Reproductive output	Reproductive output	Descriptive stats	20	1.06	0.02	18	1.1	0.03	se		1	estiamted day since injection	Table												exact
es4	sample1	Rose	paper86	10.1093/beheco/ary147	Taeniopygia guttata	Cultured population	early breeding stage (not old); females were either 1 or 2 years old but the frequency did not differ between the experimen- tal categories (immune-challenged: 1 year: N = 12, 2 year: N = 8, saline-injected: 1 year: N = 11, 2 year: N = 7; Í±_2 = 0.005; df = 1; P = 0.94).	Laboratory	Female	Unclear/unreported	d, we measured the females_Í´Í© body mass (to the nearest 0.1 g using an electronic balance) and tarsus length (to the nearest 0.01 mm using callipers) and subsequently injected them in the pectoral muscle with either 50 Íè_L tetanus- toxoid vaccine (Statens Serum Institute, Denmark; concentration: 6 LF ml__Í_1; N = 33 experimental birds) or 50 Íè_L PBS (i.e., phosphate buffered saline; N = 27 co…	Substrates of pathogenic origins	5	No	No	clutch size	Reproductive output	Reproductive output	Descriptive stats	20	3.72	0.23	18	4.35	0.18	se		1	estiamted day since injection	Table												exact
es5	sample1	Rose	paper86	10.1093/beheco/ary147	Taeniopygia guttata	Cultured population	early breeding stage (not old); females were either 1 or 2 years old but the frequency did not differ between the experimen- tal categories (immune-challenged: 1 year: N = 12, 2 year: N = 8, saline-injected: 1 year: N = 11, 2 year: N = 7; Í±_2 = 0.005; df = 1; P = 0.94).	Laboratory	Female	Unclear/unreported	d, we measured the females_Í´Í© body mass (to the nearest 0.1 g using an electronic balance) and tarsus length (to the nearest 0.01 mm using callipers) and subsequently injected them in the pectoral muscle with either 50 Íè_L tetanus- toxoid vaccine (Statens Serum Institute, Denmark; concentration: 6 LF ml__Í_1; N = 33 experimental birds) or 50 Íè_L PBS (i.e., phosphate buffered saline; N = 27 co…	Substrates of pathogenic origins	5	No	No	yolk mass	Reproductive output	Others	Descriptive stats	20	0.26	0.01	18	0.26	0.01	se	there is another measrument called "yolk proporition to whole egg" - so not extracted	1	estiamted day since injection	Table												exact
es1	sample1	Yong	paper87	10.1111/1365-2435.12071	Gryllus texensis	Cultured population	newly moulted ( 1 day postadult moult)	Laboratory	Female	Unclear/unreported	a systemic immune challenge treatment (injection with heat-killed bacteria every 3 day)	Substrates of pathogenic origins	6	No	No	Oviposition rate	Reproductive output	Reproductive output	Descriptive stats	48	20.94488189	15.18256438	51	18.97637795	13.63819534	sd	Losia	1a	ad libitum food	Fig	paper87_sample1_es1											exact						No
es2	sample1	Yong	paper87	10.1111/1365-2435.12071	Gryllus texensis	Cultured population	newly moulted ( 1 day postadult moult)	Laboratory	Female	Unclear/unreported	a systemic immune challenge treatment (injection with heat-killed bacteria every 3 day)	Substrates of pathogenic origins	6	No	No	Oviposition rate	Reproductive output	Reproductive output	Descriptive stats	48	25.35433071	16.30719877	51	19.05511811	13.63819534	sd	Losia	1a	ad libitum food	Fig	paper87_sample1_es2											exact						No
es3	sample1	Yong	paper87	10.1111/1365-2435.12071	Gryllus texensis	Cultured population	newly moulted ( 1 day postadult moult)	Laboratory	Female	Unclear/unreported	a systemic immune challenge treatment (injection with heat-killed bacteria every 3 day)	Substrates of pathogenic origins	6	No	No	estimated reproductive success (the product of oviposition rate and hatching success)	Reproductive output	Reproductive output	Descriptive stats	15	18.95081967	15.94804788	14	11.27868852	9.142780358	sd	Losia	1b	ad libitum food	Fig	paper87_sample1_es3											exact						No
es4	sample1	Yong	paper87	10.1111/1365-2435.12071	Gryllus texensis	Cultured population	newly moulted ( 1 day postadult moult)	Laboratory	Female	Unclear/unreported	a systemic immune challenge treatment (injection with heat-killed bacteria every 3 day)	Substrates of pathogenic origins	6	No	No	estimated reproductive success (the product of oviposition rate and hatching success)	Reproductive output	Reproductive output	Descriptive stats	15	16.38157895	11.47455936	20	11.31578947	8.918053758	sd	Losia	1b	ad libitum food	Fig	paper87_sample1_es4											exact						No
es5	sample1	Yong	paper87	10.1111/1365-2435.12071	Gryllus texensis	Cultured population	newly moulted ( 1 day postadult moult)	Laboratory	Female	Unclear/unreported	a systemic immune challenge treatment (injection with heat-killed bacteria every 3 day)	Substrates of pathogenic origins	6	No	No	egg total protein content	Reproductive output	Others	Descriptive stats	15	100.3636364	20.64997549	13	78.88636364	21.38943075	sd	Losia	2a	ad libitum food	Fig	paper87_sample1_es5											exact						No
es6	sample1	Yong	paper87	10.1111/1365-2435.12071	Gryllus texensis	Cultured population	newly moulted ( 1 day postadult moult)	Laboratory	Female	Unclear/unreported	a systemic immune challenge treatment (injection with heat-killed bacteria every 3 day)	Substrates of pathogenic origins	6	No	No	egg total protein content	Reproductive output	Others	Descriptive stats	15	93	13.37389449	19	79.09090909	20.59722961	sd	Losia	2a	ad libitum food	Fig	paper87_sample1_es6											exact						No
es1	sample2	Yong	paper87	10.1111/1365-2435.12071	Gryllus texensis	Cultured population	newly moulted ( 1 day postadult moult)	Laboratory	Female	Unclear/unreported	systemic immune challenge treatment (injection with heat-killed bacteria every 3 day)	Substrates of pathogenic origins	6	No	No	oviposition rate	Reproductive output	Reproductive output	Descriptive stats	49	12.9389313	9.519668561	48	9.961832061	8.816793893	sd	Losia	1a	intermittent food	Fig	paper87_sample2_es1											exact						No
es2	sample2	Yong	paper87	10.1111/1365-2435.12071	Gryllus texensis	Cultured population	newly moulted ( 1 day postadult moult)	Laboratory	Female	Unclear/unreported	systemic immune challenge treatment (injection with heat-killed bacteria every 3 day)	Substrates of pathogenic origins	6	No	No	oviposition rate	Reproductive output	Reproductive output	Descriptive stats	49	12.36641221	6.346445707	48	9.961832061	8.816793893	sd	Losia	1a	intermittent food	Fig	paper87_sample2_es2											exact						No
es3	sample2	Yong	paper87	10.1111/1365-2435.12071	Gryllus texensis	Cultured population	newly moulted ( 1 day postadult moult)	Laboratory	Female	Unclear/unreported	systemic immune challenge treatment (injection with heat-killed bacteria every 3 day)	Substrates of pathogenic origins	6	No	No	estimated reproductive success (the product of oviposition rate and hatching success)	Reproductive output	Reproductive output	Descriptive stats	16	8.888888889	5.939138709	14	6.111111111	2.857142857	sd	Losia	1b	intermittent food	Fig	paper87_sample2_es3											exact						No
es4	sample2	Yong	paper87	10.1111/1365-2435.12071	Gryllus texensis	Cultured population	newly moulted ( 1 day postadult moult)	Laboratory	Female	Unclear/unreported	systemic immune challenge treatment (injection with heat-killed bacteria every 3 day)	Substrates of pathogenic origins	6	No	No	estimated reproductive success (the product of oviposition rate and hatching success)	Reproductive output	Reproductive output	Descriptive stats	16	10.15873016	7.377111136	15	6.031746032	3.492063492	sd	Losia	1b	intermittent food	Fig	paper87_sample2_es4											exact						No
es5	sample2	Yong	paper87	10.1111/1365-2435.12071	Gryllus texensis	Cultured population	newly moulted ( 1 day postadult moult)	Laboratory	Female	Unclear/unreported	systemic immune challenge treatment (injection with heat-killed bacteria every 3 day)	Substrates of pathogenic origins	6	No	No	egg protein content	Reproductive output	Others	Descriptive stats	16	100.8992806	13.32460724	14	89.24460432	25.89928058	sd	Losia	2a	intermittent food	Fig	paper87_sample2_es5											exact						No
es6	sample2	Yong	paper87	10.1111/1365-2435.12071	Gryllus texensis	Cultured population	newly moulted ( 1 day postadult moult)	Laboratory	Female	Unclear/unreported	systemic immune challenge treatment (injection with heat-killed bacteria every 3 day)	Substrates of pathogenic origins	6	No	No	egg protein content	Reproductive output	Others	Descriptive stats	16	92.05776173	17.01981338	14	89.45848375	24.69314079	sd	Losia	2a	intermittent food	Fig	paper87_sample2_es6											exact						No
es1	sample1	Rose	paper88	10.1111/jeb.12677	Heliothis virescens	Wild or immediate offspring of wild	breeding adult	Laboratory	Female	Unclear/unreported	two groups of females were tested; one group was injected with lyophilized cells of S. entomophila to induce an immune response [4 lL of a 1 lg lL 1 solution of bacteria diluted in 19 phos- phate-buffered saline (PBS)].	Substrates of pathogenic origins	13	No	No	no of eggs	Reproductive output	Reproductive output	Descriptive stats	27	26.20879121	52.74725275	25	60.32967033	70.23370857	sd		1		Fig	paper88_sample1_es01											exact
es10	sample1	Rose	paper88	10.1111/jeb.12677	Heliothis virescens	Wild or immediate offspring of wild	breeding adult	Laboratory	Female	Unclear/unreported	two groups of females were tested; one group was injected with lyophilized cells of S. entomophila to induce an immune response [4 lL of a 1 lg lL 1 solution of bacteria diluted in 19 phos- phate-buffered saline (PBS)].	Substrates of pathogenic origins	13	No	No	no of eggs	Reproductive output	Reproductive output	Descriptive stats	27	36.42857143	52.74725275	25	10.38461538	19.69969875	sd		1		Fig	paper88_sample1_es10											exact
es11	sample1	Rose	paper88	10.1111/jeb.12677	Heliothis virescens	Wild or immediate offspring of wild	breeding adult	Laboratory	Female	Unclear/unreported	two groups of females were tested; one group was injected with lyophilized cells of S. entomophila to induce an immune response [4 lL of a 1 lg lL 1 solution of bacteria diluted in 19 phos- phate-buffered saline (PBS)].	Substrates of pathogenic origins	13	No	No	no of eggs	Reproductive output	Reproductive output	Descriptive stats	27	31.5904936	38.6654479	25	14.14990859	24.79334154	sd		1		Fig	paper88_sample1_es11											exact
es12	sample1	Rose	paper88	10.1111/jeb.12677	Heliothis virescens	Wild or immediate offspring of wild	breeding adult	Laboratory	Female	Unclear/unreported	two groups of females were tested; one group was injected with lyophilized cells of S. entomophila to induce an immune response [4 lL of a 1 lg lL 1 solution of bacteria diluted in 19 phos- phate-buffered saline (PBS)].	Substrates of pathogenic origins	13	No	No	no of eggs	Reproductive output	Reproductive output	Descriptive stats	27	24.3956044	28.84615385	25	10.38461538	13.70413826	sd		1		Fig	paper88_sample1_es12											exact
es13	sample1	Rose	paper88	10.1111/jeb.12677	Heliothis virescens	Wild or immediate offspring of wild	breeding adult	Laboratory	Female	Unclear/unreported	two groups of females were tested; one group was injected with lyophilized cells of S. entomophila to induce an immune response [4 lL of a 1 lg lL 1 solution of bacteria diluted in 19 phos- phate-buffered saline (PBS)].	Substrates of pathogenic origins	13	No	No	no of eggs	Reproductive output	Reproductive output	Descriptive stats	27	26.20879121	44.50549451	25	16.48351648	30.83431108	sd		1		Fig	paper88_sample1_es13											exact
es2	sample1	Rose	paper88	10.1111/jeb.12677	Heliothis virescens	Wild or immediate offspring of wild	breeding adult	Laboratory	Female	Unclear/unreported	two groups of females were tested; one group was injected with lyophilized cells of S. entomophila to induce an immune response [4 lL of a 1 lg lL 1 solution of bacteria diluted in 19 phos- phate-buffered saline (PBS)].	Substrates of pathogenic origins	13	No	No	no of eggs	Reproductive output	Reproductive output	Descriptive stats	27	55.54945055	59.34065934	25	69.56043956	92.50293324	sd		1		Fig	paper88_sample1_es02											exact
es3	sample1	Rose	paper88	10.1111/jeb.12677	Heliothis virescens	Wild or immediate offspring of wild	breeding adult	Laboratory	Female	Unclear/unreported	two groups of females were tested; one group was injected with lyophilized cells of S. entomophila to induce an immune response [4 lL of a 1 lg lL 1 solution of bacteria diluted in 19 phos- phate-buffered saline (PBS)].	Substrates of pathogenic origins	13	No	No	no of eggs	Reproductive output	Reproductive output	Descriptive stats	27	58.24497258	63.34552102	25	50.34734918	60.70093964	sd		1		Fig	paper88_sample1_es03											exact
es4	sample1	Rose	paper88	10.1111/jeb.12677	Heliothis virescens	Wild or immediate offspring of wild	breeding adult	Laboratory	Female	Unclear/unreported	two groups of females were tested; one group was injected with lyophilized cells of S. entomophila to induce an immune response [4 lL of a 1 lg lL 1 solution of bacteria diluted in 19 phos- phate-buffered saline (PBS)].	Substrates of pathogenic origins	13	No	No	no of eggs	Reproductive output	Reproductive output	Descriptive stats	27	58.51648352	52.74725275	25	62.47252747	74.51625178	sd		1		Fig	paper88_sample1_es04											exact
es5	sample1	Rose	paper88	10.1111/jeb.12677	Heliothis virescens	Wild or immediate offspring of wild	breeding adult	Laboratory	Female	Unclear/unreported	two groups of females were tested; one group was injected with lyophilized cells of S. entomophila to induce an immune response [4 lL of a 1 lg lL 1 solution of bacteria diluted in 19 phos- phate-buffered saline (PBS)].	Substrates of pathogenic origins	13	No	No	no of eggs	Reproductive output	Reproductive output	Descriptive stats	27	49.78021978	56.04395604	25	61.48351648	56.52957031	sd		1		Fig	paper88_sample1_es05											exact
es6	sample1	Rose	paper88	10.1111/jeb.12677	Heliothis virescens	Wild or immediate offspring of wild	breeding adult	Laboratory	Female	Unclear/unreported	two groups of females were tested; one group was injected with lyophilized cells of S. entomophila to induce an immune response [4 lL of a 1 lg lL 1 solution of bacteria diluted in 19 phos- phate-buffered saline (PBS)].	Substrates of pathogenic origins	13	No	No	no of eggs	Reproductive output	Reproductive output	Descriptive stats	27	56.64220183	66.88073394	25	45.74311927	41.1878504	sd		1		Fig	paper88_sample1_es06											exact
es7	sample1	Rose	paper88	10.1111/jeb.12677	Heliothis virescens	Wild or immediate offspring of wild	breeding adult	Laboratory	Female	Unclear/unreported	two groups of females were tested; one group was injected with lyophilized cells of S. entomophila to induce an immune response [4 lL of a 1 lg lL 1 solution of bacteria diluted in 19 phos- phate-buffered saline (PBS)].	Substrates of pathogenic origins	13	No	No	no of eggs	Reproductive output	Reproductive output	Descriptive stats	27	51.59340659	57.69230769	25	43.35164835	54.81655303	sd		1		Fig	paper88_sample1_es07											exact
es8	sample1	Rose	paper88	10.1111/jeb.12677	Heliothis virescens	Wild or immediate offspring of wild	breeding adult	Laboratory	Female	Unclear/unreported	two groups of females were tested; one group was injected with lyophilized cells of S. entomophila to induce an immune response [4 lL of a 1 lg lL 1 solution of bacteria diluted in 19 phos- phate-buffered saline (PBS)].	Substrates of pathogenic origins	13	No	No	no of eggs	Reproductive output	Reproductive output	Descriptive stats	27	37.51371115	48.53747715	25	25.17367459	31.63288404	sd		1		Fig	paper88_sample1_es08											exact
es9	sample1	Rose	paper88	10.1111/jeb.12677	Heliothis virescens	Wild or immediate offspring of wild	breeding adult	Laboratory	Female	Unclear/unreported	two groups of females were tested; one group was injected with lyophilized cells of S. entomophila to induce an immune response [4 lL of a 1 lg lL 1 solution of bacteria diluted in 19 phos- phate-buffered saline (PBS)].	Substrates of pathogenic origins	13	No	No	no of eggs	Reproductive output	Reproductive output	Descriptive stats	27	35.21023766	36.19744059	25	28.13528336	31.63288404	sd		1		Fig	paper88_sample1_es09											exact
es1	sample1	Yong	paper89	10.1016/j.physbeh.2017.07.002	Phodopus sungorus	Cultured population	adult female	Laboratory	Female	Unclear/unreported	On pnd3, half of the litters were given a single intraperitoneal (i.p.) injection (100 Íè_l) of 50 Íè_g/kg of LPS (from Salmonella enterica serotype typhimurium, Sigma-Aldrich, St. Louis, MO, USA), suspended in 0.9% sterile saline and the other half of the litters received injections of 0.9% sterile saline. A second injection of LPS or saline was given on pnd5 according to a previously validated …	Substrates of pathogenic origins	2	No	No	estrous cycles	Others	Primary sexual characteristics	Binary proportion data	29			24					fig3a, page 327	less cycles are bad	Fig	paper89_sample1_es1											exact
es2	sample1	Yong	paper89	10.1016/j.physbeh.2017.07.002	Phodopus sungorus	Cultured population	adult female	Laboratory	Female	Unclear/unreported	On pnd3, half of the litters were given a single intraperitoneal (i.p.) injection (100 Íè_l) of 50 Íè_g/kg of LPS (from Salmonella enterica serotype typhimurium, Sigma-Aldrich, St. Louis, MO, USA), suspended in 0.9% sterile saline and the other half of the litters received injections of 0.9% sterile saline. A second injection of LPS or saline was given on pnd5 according to a previously validated …	Substrates of pathogenic origins	2	No	No	overian mass	Others	Primary sexual characteristics	Descriptive stats	29	13.65853659	3.398749995	24	10.10298103	4.43655854	sd		fig3b, page 327		Fig	paper89_sample1_es2											exact
es1	sample2	Yong	paper89	10.1016/j.physbeh.2017.07.002	Phodopus sungorus	Cultured population	adult male	Laboratory	Male	Unclear/unreported	Pups remained in their litter until weaning on postnatal day (pnd) 24. On pnd3, half of the litters were given a single intraperitoneal (i.p.) injection (100 Íè_l) of 50 Íè_g/kg of LPS (from Salmonella enterica serotype typhimurium, Sigma-Aldrich, St. Louis, MO, USA), suspended in 0.9% sterile saline and the other half of the litters received injections of 0.9% sterile saline.	Substrates of pathogenic origins	1	No	No	paired teste masss	Post-copulatory trait	Primary sexual characteristics	Descriptive stats	26	0.758409786	0.123086311	20	0.709480122	0.124746655	sd		fig3c, page 327		Fig	paper89_sample2_es1
es1	sample1	Rose	paper90	10.1016/j.physbeh.2017.11.002	Phodopus sungorus	Cultured population	breeding adult	Laboratory	Female	Unclear/unreported	On postnatal day (pnd) 3, approximately half of the litters were randomly assigned to either a treatment group, in which pups were given a single intraperitoneal (i.p.) injection (100 Íè_L) of 50 Íè_g/kg of lipopolysaccharide (LPS, from Salmonella enterica serotype typhi- murium, Sigma-Aldrich, St. Louis, MO, USA), suspended in 0.9% sterile saline (n = 7 litters) or a control group, in which litt…	Substrates of pathogenic origins	6	No	No	day of vaginal opening (ready for repro)	Pre-mating physical trait	Primary sexual characteristics	Descriptive stats	16	45.45977011	17.0018867	17	55.11494253	16.09195402	sd	they are injected 3 days after they are born	3	direction should be reversed	Fig	paper90_sample1_es1											exact
es2	sample1	Rose	paper90	10.1016/j.physbeh.2017.11.002	Phodopus sungorus	Cultured population	breeding adult	Laboratory	Female	Unclear/unreported	On postnatal day (pnd) 3, approximately half of the litters were randomly assigned to either a treatment group, in which pups were given a single intraperitoneal (i.p.) injection (100 Íè_L) of 50 Íè_g/kg of lipopolysaccharide (LPS, from Salmonella enterica serotype typhi- murium, Sigma-Aldrich, St. Louis, MO, USA), suspended in 0.9% sterile saline (n = 7 litters) or a control group, in which litt…	Substrates of pathogenic origins	6	No	No	% setrous cyclling (ready for repro)	Pre-mating physical trait	Primary sexual characteristics	Binary proportion data	15			14				they are injected 3 days after they are born	3		Fig	paper90_sample1_es2											exact
es3	sample1	Rose	paper90	10.1016/j.physbeh.2017.11.002	Phodopus sungorus	Cultured population	breeding adult	Laboratory	Female	Unclear/unreported	On postnatal day (pnd) 3, approximately half of the litters were randomly assigned to either a treatment group, in which pups were given a single intraperitoneal (i.p.) injection (100 Íè_L) of 50 Íè_g/kg of lipopolysaccharide (LPS, from Salmonella enterica serotype typhi- murium, Sigma-Aldrich, St. Louis, MO, USA), suspended in 0.9% sterile saline (n = 7 litters) or a control group, in which litt…	Substrates of pathogenic origins	6	No	No	ovarian mass	Pre-mating physical trait	Primary sexual characteristics	Descriptive stats	15	0.010242254	0.0017707	14	0.008670423	0.002094684	sd	they are injected 3 days after they are born	3		Fig	paper90_sample1_es3											exact
es4	sample1	Rose	paper90	10.1016/j.physbeh.2017.11.002	Phodopus sungorus	Cultured population	breeding adult	Laboratory	Female	Unclear/unreported	On postnatal day (pnd) 3, approximately half of the litters were randomly assigned to either a treatment group, in which pups were given a single intraperitoneal (i.p.) injection (100 Íè_L) of 50 Íè_g/kg of lipopolysaccharide (LPS, from Salmonella enterica serotype typhi- murium, Sigma-Aldrich, St. Louis, MO, USA), suspended in 0.9% sterile saline (n = 7 litters) or a control group, in which litt…	Substrates of pathogenic origins	6	No	No	uterine hon to pups ratio	Reproductive output	Reproductive output	Descriptive stats	12	0.928742515	0.142992207	11	0.943113772	0.130681678	sd	they are injected 3 days after they are born	5		Fig	paper90_sample1_es4											exact
es5	sample1	Rose	paper90	10.1016/j.physbeh.2017.11.002	Phodopus sungorus	Cultured population	breeding adult	Laboratory	Female	Unclear/unreported	On postnatal day (pnd) 3, approximately half of the litters were randomly assigned to either a treatment group, in which pups were given a single intraperitoneal (i.p.) injection (100 Íè_L) of 50 Íè_g/kg of lipopolysaccharide (LPS, from Salmonella enterica serotype typhi- murium, Sigma-Aldrich, St. Louis, MO, USA), suspended in 0.9% sterile saline (n = 7 litters) or a control group, in which litt…	Substrates of pathogenic origins	6	No	No	no of pups	Reproductive output	Reproductive output	Descriptive stats	12	5.99103139	2.776247956	11	6.325859492	1.781242086	sd	they are injected 3 days after they are born	5		Fig	paper90_sample1_es5											exact
es6	sample1	Rose	paper90	10.1016/j.physbeh.2017.11.002	Phodopus sungorus	Cultured population	breeding adult	Laboratory	Female	Unclear/unreported	On postnatal day (pnd) 3, approximately half of the litters were randomly assigned to either a treatment group, in which pups were given a single intraperitoneal (i.p.) injection (100 Íè_L) of 50 Íè_g/kg of lipopolysaccharide (LPS, from Salmonella enterica serotype typhi- murium, Sigma-Aldrich, St. Louis, MO, USA), suspended in 0.9% sterile saline (n = 7 litters) or a control group, in which litt…	Substrates of pathogenic origins	6	No	No	body mass (pups)	Reproductive output	Reproductive output	Descriptive stats	12	3.75	0.703526471	11	3.643939394	1.023484568	sd	they are injected 3 days after they are born	5		Fig	paper90_sample1_es6											exact
es1	sample2	Rose	paper90	10.1016/j.physbeh.2017.11.002	Phodopus sungorus	Cultured population	breeding males	Laboratory	Male	Unclear/unreported	approximately half of the litters were randomly assigned to either a treatment group, in which pups were given a single intraperitoneal (i.p.) injection (100 Íè_L) of 50 Íè_g/kg of lipopolysaccharide (LPS, from Salmonella enterica serotype typhi- murium, Sigma-Aldrich, St. Louis, MO, USA), suspended in 0.9% sterile saline (n = 7 litters) or a control group, in which litters received i.p. injectio…	Substrates of pathogenic origins	2	No	No	estimated testis volume	Post-copulatory trait	Primary sexual characteristics	Descriptive stats	10	586.9346734	107.2026801	16	649.9162479	139.8394141	sd	they were injected 3 days after born	3		Fig	paper90_sample2_es1											exact
es2	sample2	Rose	paper90	10.1016/j.physbeh.2017.11.002	Phodopus sungorus	Cultured population	breeding males	Laboratory	Male	Unclear/unreported	approximately half of the litters were randomly assigned to either a treatment group, in which pups were given a single intraperitoneal (i.p.) injection (100 Íè_L) of 50 Íè_g/kg of lipopolysaccharide (LPS, from Salmonella enterica serotype typhi- murium, Sigma-Aldrich, St. Louis, MO, USA), suspended in 0.9% sterile saline (n = 7 litters) or a control group, in which litters received i.p. injectio…	Substrates of pathogenic origins	2	No	No	Paried testis mass	Post-copulatory trait	Primary sexual characteristics	Descriptive stats	10	0.7	0.145454545	16	0.723376623	0.09035079	sd	they were injected 3 days after born	3		Fig	paper90_sample2_es2											exact
es1	sample1	Rose	paper92	10.1111/j.1365-2435.2006.01163.x	Ctenophorus fordi	Wild or immediate offspring of wild	breeding adult	Laboratory	Female	Unclear/unreported	we started to inject females intraperito- neally either with LPS (2Íä_5 Íè_g per g body weight) or vehicle only (phosphate buffered saline, PBS) immedi- ately subsequent to mating.	Substrates of pathogenic origins	4	Yes	No	clutch size	Reproductive output	Reproductive output	Descriptive stats	18	3	0.15	20	3.1	0.16	se	the stats are descriptive but I think they are model estimates so I think SE (not 100% sure)		day measured since estiamted	Text												exact
es2	sample1	Rose	paper92	10.1111/j.1365-2435.2006.01163.x	Ctenophorus fordi	Wild or immediate offspring of wild	breeding adult	Laboratory	Female	Unclear/unreported	we started to inject females intraperito- neally either with LPS (2Íä_5 Íè_g per g body weight) or vehicle only (phosphate buffered saline, PBS) immedi- ately subsequent to mating.	Substrates of pathogenic origins	4	Yes	No	egg size	Reproductive output	Reproductive output	Descriptive stats	18	0.59	0.023	20	0.52	0.019	se	the stats are descriptive but I think they are model estimates so I think SE (not 100% sure)		day measured since estiamted	Text												exact
es3	sample1	Rose	paper92	10.1111/j.1365-2435.2006.01163.x	Ctenophorus fordi	Wild or immediate offspring of wild	breeding adult	Laboratory	Female	Unclear/unreported	we started to inject females intraperito- neally either with LPS (2Íä_5 Íè_g per g body weight) or vehicle only (phosphate buffered saline, PBS) immedi- ately subsequent to mating.	Substrates of pathogenic origins	4	Yes	No	clutch size	Reproductive output	Reproductive output	Descriptive stats	18	2.8	0.2	20	3.1	0.2	se	the stats are descriptive but I think they are model estimates so I think SE (not 100% sure)		day measured since estiamted	Text												exact
es4	sample1	Rose	paper92	10.1111/j.1365-2435.2006.01163.x	Ctenophorus fordi	Wild or immediate offspring of wild	breeding adult	Laboratory	Female	Unclear/unreported	we started to inject females intraperito- neally either with LPS (2Íä_5 Íè_g per g body weight) or vehicle only (phosphate buffered saline, PBS) immedi- ately subsequent to mating.	Substrates of pathogenic origins	4	Yes	No	egg size	Reproductive output	Reproductive output	Descriptive stats	18	0.57	0.018	20	0.55	0.042	se	the stats are descriptive but I think they are model estimates so I think SE (not 100% sure)		day measured since estiamted	Text												exact
es1	sample1	Yong	paper93	10.1111/1744-7917.12448	Gomphocerus sibiricus	Wild or immediate offspring of wild	adult male	Laboratory	Male	Yes	On the day following molt into the penultimate life stage (nymphal stage 4, hereafter N4), individuals were weighed (_Í´Ípretreatment mass,_Í´Í_ Sartorius analytical balance, Quintix 124-1S, Sartorius, Go Í_ ttingen, Germany), anesthetized with CO2 and then challenged with either 1.0 Íè_L of 0.1% LPS dissolved in Grace_Í´Í©s in- sect medium (n = 42) or 1.0 Íè_L of pure Grace_Í´Í©s insect medium…	Substrates of pathogenic origins	5	No	No	Antenna length	Pre-mating physical trait	Pre-mating physical trait	Regression t value	29			27				day since estimated: https://en.wikipedia.org/wiki/Grasshopper#Life_cycle	table s5 in suppl	could contact to get raw data to get lnRR and lnCVR	Table					0.07	54						estimated							Treatment > Control
es2	sample1	Yong	paper93	10.1111/1744-7917.12448	Gomphocerus sibiricus	Wild or immediate offspring of wild	adult male	Laboratory	Male	Yes	On the day following molt into the penultimate life stage (nymphal stage 4, hereafter N4), individuals were weighed (_Í´Ípretreatment mass,_Í´Í_ Sartorius analytical balance, Quintix 124-1S, Sartorius, Go Í_ ttingen, Germany), anesthetized with CO2 and then challenged with either 1.0 Íè_L of 0.1% LPS dissolved in Grace_Í´Í©s in- sect medium (n = 42) or 1.0 Íè_L of pure Grace_Í´Í©s insect medium…	Substrates of pathogenic origins	5	No	No	Club ratio	Pre-mating physical trait	Pre-mating physical trait	Regression t value	29			27				day since estimated: https://en.wikipedia.org/wiki/Grasshopper#Life_cycle	table s5 in suppl	could contact to get raw data to get lnRR and lnCVR	Table					0.64	54						estimated							Treatment > Control
es3	sample1	Yong	paper93	10.1111/1744-7917.12448	Gomphocerus sibiricus	Wild or immediate offspring of wild	adult male	Laboratory	Male	Yes	On the day following molt into the penultimate life stage (nymphal stage 4, hereafter N4), individuals were weighed (_Í´Ípretreatment mass,_Í´Í_ Sartorius analytical balance, Quintix 124-1S, Sartorius, Go Í_ ttingen, Germany), anesthetized with CO2 and then challenged with either 1.0 Íè_L of 0.1% LPS dissolved in Grace_Í´Í©s in- sect medium (n = 42) or 1.0 Íè_L of pure Grace_Í´Í©s insect medium…	Substrates of pathogenic origins	5	No	No	Club length	Pre-mating physical trait	Pre-mating physical trait	Regression t value	29			27				day since estimated: https://en.wikipedia.org/wiki/Grasshopper#Life_cycle	table s5 in suppl	could contact to get raw data to get lnRR and lnCVR	Table					-0.1	54						estimated							Control > treatment
es4	sample1	Yong	paper93	10.1111/1744-7917.12448	Gomphocerus sibiricus	Wild or immediate offspring of wild	adult male	Laboratory	Male	Yes	On the day following molt into the penultimate life stage (nymphal stage 4, hereafter N4), individuals were weighed (_Í´Ípretreatment mass,_Í´Í_ Sartorius analytical balance, Quintix 124-1S, Sartorius, Go Í_ ttingen, Germany), anesthetized with CO2 and then challenged with either 1.0 Íè_L of 0.1% LPS dissolved in Grace_Í´Í©s in- sect medium (n = 42) or 1.0 Íè_L of pure Grace_Í´Í©s insect medium…	Substrates of pathogenic origins	5	No	No	Club width	Pre-mating physical trait	Pre-mating physical trait	Regression t value	29			27				day since estimated: https://en.wikipedia.org/wiki/Grasshopper#Life_cycle	table s5 in suppl	could contact to get raw data to get lnRR and lnCVR	Table					0.4	54						estimated							Treatment > Control
es5	sample1	Yong	paper93	10.1111/1744-7917.12448	Gomphocerus sibiricus	Wild or immediate offspring of wild	adult male	Laboratory	Male	Yes	On the day following molt into the penultimate life stage (nymphal stage 4, hereafter N4), individuals were weighed (_Í´Ípretreatment mass,_Í´Í_ Sartorius analytical balance, Quintix 124-1S, Sartorius, Go Í_ ttingen, Germany), anesthetized with CO2 and then challenged with either 1.0 Íè_L of 0.1% LPS dissolved in Grace_Í´Í©s in- sect medium (n = 42) or 1.0 Íè_L of pure Grace_Í´Í©s insect medium…	Substrates of pathogenic origins	5	No	No	File continuous length	Pre-mating physical trait	Pre-mating physical trait	Regression t value	29			27				day since estimated: https://en.wikipedia.org/wiki/Grasshopper#Life_cycle	table s5 in suppl	could contact to get raw data to get lnRR and lnCVR	Table					2.25	54						estimated							Treatment > Control
es1	sample2	Yong	paper93	10.1111/1744-7917.12448	Gomphocerus sibiricus	Wild or immediate offspring of wild	adult male	Laboratory	Male	Yes	On the day following molt into N4, individ- uals were challenged with either 1.0 Íè_L of 0.25% LPS dissolved in Grace_Í´Í©s insect medium (n = 40) or 1.0 Íè_L of pure Grace_Í´Í©s insect medium as con- trol (n = 38).	Substrates of pathogenic origins	11	No	No	Antenna length	Pre-mating physical trait	Pre-mating physical trait	Regression t value	32			31				day since estimated: https://en.wikipedia.org/wiki/Grasshopper#Life_cycle	table s4 in suppl	could contact to get raw data to get lnRR and lnCVR	Table					1.39	61						estimated							Treatment > Control
es10	sample2	Yong	paper93	10.1111/1744-7917.12448	Gomphocerus sibiricus	Wild or immediate offspring of wild	adult male	Laboratory	Male	Yes	On the day following molt into N4, individ- uals were challenged with either 1.0 Íè_L of 0.25% LPS dissolved in Grace_Í´Í©s insect medium (n = 40) or 1.0 Íè_L of pure Grace_Í´Í©s insect medium as con- trol (n = 38).	Substrates of pathogenic origins	11	No	No	Max power	Mating/courtship behaviour and effort	Mating/courtship behaviour and effort	Mixed-effect model	12			12				day since estimated: https://en.wikipedia.org/wiki/Grasshopper#Life_cycle	table s4 in suppl	could contact to get raw data to get lnRR and lnCVR	Table												estimated	0.7	0.59	4	57	24		Treatment > Control
es11	sample2	Yong	paper93	10.1111/1744-7917.12448	Gomphocerus sibiricus	Wild or immediate offspring of wild	adult male	Laboratory	Male	Yes	On the day following molt into N4, individ- uals were challenged with either 1.0 Íè_L of 0.25% LPS dissolved in Grace_Í´Í©s insect medium (n = 40) or 1.0 Íè_L of pure Grace_Í´Í©s insect medium as con- trol (n = 38).	Substrates of pathogenic origins	11	No	No	Song duration	Mating/courtship behaviour and effort	Mating/courtship behaviour and effort	Mixed-effect model	12			11				day since estimated: https://en.wikipedia.org/wiki/Grasshopper#Life_cycle	table s4 in suppl	could contact to get raw data to get lnRR and lnCVR	Table												estimated	1.68	0.61	3	57	23		Treatment > Control
es2	sample2	Yong	paper93	10.1111/1744-7917.12448	Gomphocerus sibiricus	Wild or immediate offspring of wild	adult male	Laboratory	Male	Yes	On the day following molt into N4, individ- uals were challenged with either 1.0 Íè_L of 0.25% LPS dissolved in Grace_Í´Í©s insect medium (n = 40) or 1.0 Íè_L of pure Grace_Í´Í©s insect medium as con- trol (n = 38).	Substrates of pathogenic origins	11	No	No	Club ratio	Pre-mating physical trait	Pre-mating physical trait	Regression t value	35			34				day since estimated: https://en.wikipedia.org/wiki/Grasshopper#Life_cycle	table s4 in suppl	could contact to get raw data to get lnRR and lnCVR	Table					0.53	67						exact							Treatment > Control
es3	sample2	Yong	paper93	10.1111/1744-7917.12448	Gomphocerus sibiricus	Wild or immediate offspring of wild	adult male	Laboratory	Male	Yes	On the day following molt into N4, individ- uals were challenged with either 1.0 Íè_L of 0.25% LPS dissolved in Grace_Í´Í©s insect medium (n = 40) or 1.0 Íè_L of pure Grace_Í´Í©s insect medium as con- trol (n = 38).	Substrates of pathogenic origins	11	No	No	Club length	Pre-mating physical trait	Pre-mating physical trait	Regression t value	35			34				day since estimated: https://en.wikipedia.org/wiki/Grasshopper#Life_cycle	table s4 in suppl	could contact to get raw data to get lnRR and lnCVR	Table					1.51	67						exact							Treatment > Control
es4	sample2	Yong	paper93	10.1111/1744-7917.12448	Gomphocerus sibiricus	Wild or immediate offspring of wild	adult male	Laboratory	Male	Yes	On the day following molt into N4, individ- uals were challenged with either 1.0 Íè_L of 0.25% LPS dissolved in Grace_Í´Í©s insect medium (n = 40) or 1.0 Íè_L of pure Grace_Í´Í©s insect medium as con- trol (n = 38).	Substrates of pathogenic origins	11	No	No	Club width	Pre-mating physical trait	Pre-mating physical trait	Regression t value	35			34				day since estimated: https://en.wikipedia.org/wiki/Grasshopper#Life_cycle	table s4 in suppl	could contact to get raw data to get lnRR and lnCVR	Table					1	67						exact							Treatment > Control
es5	sample2	Yong	paper93	10.1111/1744-7917.12448	Gomphocerus sibiricus	Wild or immediate offspring of wild	adult male	Laboratory	Male	Yes	On the day following molt into N4, individ- uals were challenged with either 1.0 Íè_L of 0.25% LPS dissolved in Grace_Í´Í©s insect medium (n = 40) or 1.0 Íè_L of pure Grace_Í´Í©s insect medium as con- trol (n = 38).	Substrates of pathogenic origins	11	No	No	File total length	Pre-mating physical trait	Pre-mating physical trait	Regression t value	35			34				day since estimated: https://en.wikipedia.org/wiki/Grasshopper#Life_cycle	table s4 in suppl	could contact to get raw data to get lnRR and lnCVR	Table					1.76	67						exact							Treatment > Control
es6	sample2	Yong	paper93	10.1111/1744-7917.12448	Gomphocerus sibiricus	Wild or immediate offspring of wild	adult male	Laboratory	Male	Yes	On the day following molt into N4, individ- uals were challenged with either 1.0 Íè_L of 0.25% LPS dissolved in Grace_Í´Í©s insect medium (n = 40) or 1.0 Íè_L of pure Grace_Í´Í©s insect medium as con- trol (n = 38).	Substrates of pathogenic origins	11	No	No	File continuous length	Pre-mating physical trait	Pre-mating physical trait	Regression t value	35			34				day since estimated: https://en.wikipedia.org/wiki/Grasshopper#Life_cycle	table s4 in suppl	could contact to get raw data to get lnRR and lnCVR	Table					1.19	67						exact							Treatment > Control
es7	sample2	Yong	paper93	10.1111/1744-7917.12448	Gomphocerus sibiricus	Wild or immediate offspring of wild	adult male	Laboratory	Male	Yes	On the day following molt into N4, individ- uals were challenged with either 1.0 Íè_L of 0.25% LPS dissolved in Grace_Í´Í©s insect medium (n = 40) or 1.0 Íè_L of pure Grace_Í´Í©s insect medium as con- trol (n = 38).	Substrates of pathogenic origins	11	No	No	Song rate	Mating/courtship behaviour and effort	Mating/courtship behaviour and effort	Regression t value	29			28				day since estimated: https://en.wikipedia.org/wiki/Grasshopper#Life_cycle	table s4 in suppl	could contact to get raw data to get lnRR and lnCVR	Table					1.54	55						estimated							Treatment > Control
es8	sample2	Yong	paper93	10.1111/1744-7917.12448	Gomphocerus sibiricus	Wild or immediate offspring of wild	adult male	Laboratory	Male	Yes	On the day following molt into N4, individ- uals were challenged with either 1.0 Íè_L of 0.25% LPS dissolved in Grace_Í´Í©s insect medium (n = 40) or 1.0 Íè_L of pure Grace_Í´Í©s insect medium as con- trol (n = 38).	Substrates of pathogenic origins	11	No	No	Syllables per bin	Mating/courtship behaviour and effort	Mating/courtship behaviour and effort	Mixed-effect model	12			12				day since estimated: https://en.wikipedia.org/wiki/Grasshopper#Life_cycle	table s4 in suppl	could contact to get raw data to get lnRR and lnCVR	Table												estimated	2.01	0.43	4	57	24		Treatment > Control
es9	sample2	Yong	paper93	10.1111/1744-7917.12448	Gomphocerus sibiricus	Wild or immediate offspring of wild	adult male	Laboratory	Male	Yes	On the day following molt into N4, individ- uals were challenged with either 1.0 Íè_L of 0.25% LPS dissolved in Grace_Í´Í©s insect medium (n = 40) or 1.0 Íè_L of pure Grace_Í´Í©s insect medium as con- trol (n = 38).	Substrates of pathogenic origins	11	No	No	Carrier frequency	Mating/courtship behaviour and effort	Mating/courtship behaviour and effort	Mixed-effect model	12			12				day since estimated: https://en.wikipedia.org/wiki/Grasshopper#Life_cycle	table s4 in suppl	could contact to get raw data to get lnRR and lnCVR	Table												estimated	0.67	0.18	4	57	24		Treatment > Control
es1	sample1	Rose	paper94	10.1098/rspb.2006.3480	Sula nebouxii	Wild or immediate offspring of wild	Mature (3-9 years old)	Wild	Male	Unclear/unreported	Experimental males had their immune system activated by intraperitoneal injection of 0.1 mg of LPS (LPS of Escherichia coli, serotype 055 : B5) in 1 ml of PBS (phosphate buffered saline solution). To avoid provoking nest desertion (Bonneaud et al. 2003), we chose a concentration lower than concentrations used to activate the immune system of poultry (0.5_Í´_5 mg kgK1 of body weight; Nakamura et a…	Substrates of pathogenic origins	2	No	No	no of hatchings	Offspring traits	Offspring traits and success	Descriptive stats	17	1.334925373	0.820666019	18	1.121791045	0.900929349	sd	hatching day from Wiki: https://en.wikipedia.org/wiki/Blue-footed_booby	2		Fig	paper94_sample1_es1											exact
es2	sample1	Rose	paper94	10.1098/rspb.2006.3480	Sula nebouxii	Wild or immediate offspring of wild	Mature (3-9 years old)	Wild	Male	Unclear/unreported	Experimental males had their immune system activated by intraperitoneal injection of 0.1 mg of LPS (LPS of Escherichia coli, serotype 055 : B5) in 1 ml of PBS (phosphate buffered saline solution). To avoid provoking nest desertion (Bonneaud et al. 2003), we chose a concentration lower than concentrations used to activate the immune system of poultry (0.5_Í´_5 mg kgK1 of body weight; Nakamura et a…	Substrates of pathogenic origins	2	No	No	no of fledglings	Offspring traits	Offspring traits and success	Descriptive stats	17	1.223602484	0.790554165	18	0.992546584	0.860474218	sd	fledgling day from this link: https://birdsoftheworld.org/bow/species/bfoboo/cur/introduction	2		Fig	paper94_sample1_es2											exact
es1	sample2	Rose	paper94	10.1098/rspb.2006.3480	Sula nebouxii	Wild or immediate offspring of wild	Old ( = or > 10 years old)	Wild	Male	Unclear/unreported	Experimental males had their immune system activated by intraperitoneal injection of 0.1 mg of LPS (LPS of Escherichia coli, serotype 055 : B5) in 1 ml of PBS (phosphate buffered saline solution). To avoid provoking nest desertion (Bonneaud et al. 2003), we chose a concentration lower than concentrations used to activate the immune system of poultry (0.5_Í´_5 mg kgK1 of body weight; Nakamura et a…	Substrates of pathogenic origins	2	No	No	no of hachlings	Offspring traits	Offspring traits and success	Descriptive stats	8	0.721649485	0.748135864	7	1.129896907	0.984742522	sd		2		Fig	paper94_sample2_es1											exact
es2	sample2	Rose	paper94	10.1098/rspb.2006.3480	Sula nebouxii	Wild or immediate offspring of wild	Old ( = or > 10 years old)	Wild	Male	Unclear/unreported	Experimental males had their immune system activated by intraperitoneal injection of 0.1 mg of LPS (LPS of Escherichia coli, serotype 055 : B5) in 1 ml of PBS (phosphate buffered saline solution). To avoid provoking nest desertion (Bonneaud et al. 2003), we chose a concentration lower than concentrations used to activate the immune system of poultry (0.5_Í´_5 mg kgK1 of body weight; Nakamura et a…	Substrates of pathogenic origins	2	No	No	no of fledglings	Offspring traits	Offspring traits and success	Descriptive stats	8	0.577230769	0.776629769	7	1.127384615	0.992125207	sd		2		Fig	paper94_sample2_es2											exact
es1	sample1	Yong	paper95	10.1111/jeb.12416	Sula nebouxii	Wild or immediate offspring of wild	breeding males	Wild	Male	Unclear/unreported	Experimental males were injected in the pectoral muscle with 200 lL of diphtheria_Í´_tetanus vaccine (Ditantrix vaccine,GlaxoSmithKline, Madrid, Spain; diphtheria toxoid 8 IU and tetanus toxoid 0.8 IU mixed with aluminium hydroxide at 3.0 mg!mL"1 and 0.9% NaCl solution). Control males were injected with an identical volume of 0.9% NaCl solution.	Substrates of pathogenic origins	2	No	No	green chroma	Mating/courtship behaviour and effort	Mating/courtship behaviour and effort	Descriptive stats	15	-0.006472603	0.010677231	15	-0.001917808	0.009748777	sd	negative values need to be abs() and then lower is better	fig1b, page 1584	day since - mean value	Fig	paper95_sample1_es1											estimated
es2	sample1	Yong	paper95	10.1111/jeb.12416	Sula nebouxii	Wild or immediate offspring of wild	breeding males	Wild	Male	Unclear/unreported	Experimental males were injected in the pectoral muscle with 200 lL of diphtheria_Í´_tetanus vaccine (Ditantrix vaccine,GlaxoSmithKline, Madrid, Spain; diphtheria toxoid 8 IU and tetanus toxoid 0.8 IU mixed with aluminium hydroxide at 3.0 mg!mL"1 and 0.9% NaCl solution). Control males were injected with an identical volume of 0.9% NaCl solution.	Substrates of pathogenic origins	2	No	No	green chroma	Mating/courtship behaviour and effort	Mating/courtship behaviour and effort	Descriptive stats	12	-0.021557093	0.027269312	12	-0.006539792	0.00587339	sd	negative values need to be abs() and then lower is better	fig1b, page 1584	day since - mean value	Fig	paper95_sample1_es2											estimated
es1	sample1	Rose	paper96	10.1007/s00265-016-2077-3	Parus major	Wild or immediate offspring of wild	breeding adult	Wild	Female	Unclear/unreported	Females were immunized with the non-replicating antigen LPS when nestlings were 9 days old, and we com- pared their responses with those of females injected with PBS (control treatment).	Substrates of pathogenic origins	5	No	No	offspring mass	Offspring traits	Offspring traits and success	Descriptive stats	26	13.5728	3.519545425	27	13.024	4.22345451	sd	chick number estiamted for SE calc	2		Fig	paper96_sample1_es1											exact
es2	sample1	Rose	paper96	10.1007/s00265-016-2077-3	Parus major	Wild or immediate offspring of wild	breeding adult	Wild	Female	Unclear/unreported	Females were immunized with the non-replicating antigen LPS when nestlings were 9 days old, and we com- pared their responses with those of females injected with PBS (control treatment).	Substrates of pathogenic origins	5	No	No	offspring mass	Offspring traits	Offspring traits and success	Descriptive stats	26	15.54632588	3.513923148	27	15.00958466	3.935593926	sd	chick number estiamted for SE calc	2		Fig	paper96_sample1_es1											exact
es3	sample1	Rose	paper96	10.1007/s00265-016-2077-3	Parus major	Wild or immediate offspring of wild	breeding adult	Wild	Female	Unclear/unreported	Females were immunized with the non-replicating antigen LPS when nestlings were 9 days old, and we com- pared their responses with those of females injected with PBS (control treatment).	Substrates of pathogenic origins	5	No	No	offspring mass	Offspring traits	Offspring traits and success	Descriptive stats	26	16.5744	3.941890876	27	16.328	3.660327242	sd	chick number estiamted for SE calc	2		Fig	paper96_sample1_es1											exact
es4	sample1	Rose	paper96	10.1007/s00265-016-2077-3	Parus major	Wild or immediate offspring of wild	breeding adult	Wild	Female	Yes	Females were immunized with the non-replicating antigen LPS when nestlings were 9 days old, and we com- pared their responses with those of females injected with PBS (control treatment).	Substrates of pathogenic origins	5	No	No	feeding	Parental care provisioning	Parental care provisioning	Descriptive stats	26	-0.009116279	0.102454718	27	0.034790698	0.114073672	sd		3		Fig	paper96_sample1_es2											exact
es5	sample1	Rose	paper96	10.1007/s00265-016-2077-3	Parus major	Wild or immediate offspring of wild	breeding adult	Wild	Female	Unclear/unreported	Females were immunized with the non-replicating antigen LPS when nestlings were 9 days old, and we com- pared their responses with those of females injected with PBS (control treatment).	Substrates of pathogenic origins	5	No	No	offspring survival	Offspring traits	Offspring traits and success	Binary proportion data	26			27					589		Text	page 589											exact
es1	sample1	Yong	paper97	10.1098/rsbl.2006.0475	Phodopus sungorus	Cultured population	adult male	Laboratory	Male	Unclear/unreported	hamsters were injected with either saline or one of three doses (50 mg kgK1, 500 mg kgK1, or 1 mg kgK1, nZ10 per group), of LPS (note no dose effects so only just one treatment group)	Substrates of pathogenic origins	9	No	No	estimated testis volumes	Post-copulatory trait	Primary sexual characteristics	Descriptive stats	28	723.2323232	149.0635934	10	758.5858586	137.187105	sd		fig 2a, page 395		Fig	paper97_sample1_es1											exact
es2	sample1	Yong	paper97	10.1098/rsbl.2006.0475	Phodopus sungorus	Cultured population	adult male	Laboratory	Male	Unclear/unreported	hamsters were injected with either saline or one of three doses (50 mg kgK1, 500 mg kgK1, or 1 mg kgK1, nZ10 per group), of LPS (note no dose effects so only just one treatment group)	Substrates of pathogenic origins	9	No	No	estimated testis volumes	Post-copulatory trait	Primary sexual characteristics	Descriptive stats	28	683.8596491	178.6409485	10	740.3508772	181.9534235	sd		fig 2a, page 395		Fig	paper97_sample1_es2											exact
es3	sample1	Yong	paper97	10.1098/rsbl.2006.0475	Phodopus sungorus	Cultured population	adult male	Laboratory	Male	Unclear/unreported	hamsters were injected with either saline or one of three doses (50 mg kgK1, 500 mg kgK1, or 1 mg kgK1, nZ10 per group), of LPS (note no dose effects so only just one treatment group)	Substrates of pathogenic origins	9	No	No	estimated testis volumes	Post-copulatory trait	Primary sexual characteristics	Descriptive stats	28	633.8028169	109.1208488	10	761.971831	104.3394883	sd		fig 2a, page 395		Fig	paper97_sample1_es3											exact
es4	sample1	Yong	paper97	10.1098/rsbl.2006.0475	Phodopus sungorus	Cultured population	adult male	Laboratory	Male	Unclear/unreported	hamsters were injected with either saline or one of three doses (50 mg kgK1, 500 mg kgK1, or 1 mg kgK1, nZ10 per group), of LPS (note no dose effects so only just one treatment group)	Substrates of pathogenic origins	9	No	No	estimated testis volumes	Post-copulatory trait	Primary sexual characteristics	Descriptive stats	28	520.6293706	139.3171277	10	628.3216783	155.4147623	sd		fig 2a, page 395		Fig	paper97_sample1_es4											exact
es5	sample1	Yong	paper97	10.1098/rsbl.2006.0475	Phodopus sungorus	Cultured population	adult male	Laboratory	Male	Unclear/unreported	hamsters were injected with either saline or one of three doses (50 mg kgK1, 500 mg kgK1, or 1 mg kgK1, nZ10 per group), of LPS (note no dose effects so only just one treatment group)	Substrates of pathogenic origins	9	No	No	estimated testis volumes	Post-copulatory trait	Primary sexual characteristics	Descriptive stats	28	442.1232877	197.1008679	10	597.9452055	177.5915264	sd		fig 2a, page 395		Fig	paper97_sample1_es5											exact
es6	sample1	Yong	paper97	10.1098/rsbl.2006.0475	Phodopus sungorus	Cultured population	adult male	Laboratory	Male	Unclear/unreported	hamsters were injected with either saline or one of three doses (50 mg kgK1, 500 mg kgK1, or 1 mg kgK1, nZ10 per group), of LPS (note no dose effects so only just one treatment group)	Substrates of pathogenic origins	9	No	No	estimated testis volumes	Post-copulatory trait	Primary sexual characteristics	Descriptive stats	28	301.3468013	208.6890308	10	435.6902357	199.54488	sd		fig 2a, page 395		Fig	paper97_sample1_es6											exact
es7	sample1	Yong	paper97	10.1098/rsbl.2006.0475	Phodopus sungorus	Cultured population	adult male	Laboratory	Male	Unclear/unreported	hamsters were injected with either saline or one of three doses (50 mg kgK1, 500 mg kgK1, or 1 mg kgK1, nZ10 per group), of LPS (note no dose effects so only just one treatment group)	Substrates of pathogenic origins	9	No	No	paired testes mass	Post-copulatory trait	Primary sexual characteristics	Descriptive stats	28	172.8668942	184.5561365	10	278.3276451	178.7913855	sd		fig 2b, page 395		Fig	paper97_sample1_es7											exact
es8	sample1	Yong	paper97	10.1098/rsbl.2006.0475	Phodopus sungorus	Cultured population	adult male	Laboratory	Male	Unclear/unreported	hamsters were injected with either saline or one of three doses (50 mg kgK1, 500 mg kgK1, or 1 mg kgK1, nZ10 per group), of LPS (note no dose effects so only just one treatment group)	Substrates of pathogenic origins	9	No	No	eminal vesicle mass	Post-copulatory trait	Primary sexual characteristics	Descriptive stats	28	61.93548387	43.86385142	10	100.6451613	39.25953558	sd		fig 2c, page 395		Fig	paper97_sample1_es8											exact
es9	sample1	Yong	paper97	10.1098/rsbl.2006.0475	Phodopus sungorus	Cultured population	adult male	Laboratory	Male	Unclear/unreported	hamsters were injected with either saline or one of three doses (50 mg kgK1, 500 mg kgK1, or 1 mg kgK1, nZ10 per group), of LPS (note no dose effects so only just one treatment group)	Substrates of pathogenic origins	9	No	No	log transformed sperm per milligram testes	Post-copulatory trait	Primary sexual characteristics	Descriptive stats	28	8.096059113	0.490698258	10	8.444827586	0.523936959	sd		fig 2d, page 395		Fig	paper97_sample1_es9											exact
es1	sample1	Rose	paper98	10.1002/ece3.1938	Plocepasser mahali	Wild or immediate offspring of wild	breeding adult	Wild	Male	Unclear/unreported	Then birds were injected subcutaneously with either a solution of 0.02 mg PHA (L8754 SIGMA, Sigma- Aldrich Company Ltd., Gillingham, Dorset, United King- dom) in 0.04 mL autoclaved PBS (P4244 SIGMA), or a control solution of 0.04 mL PBS (following: Spottiswoode 2008; Cram et al. 2015).	Non-pathogenic foreign bodies	2	No	No	song rate	Mating/courtship behaviour and effort	Mating/courtship behaviour and effort	Descriptive stats	9	38.51468048	12.1761658	9	26.07944732	15.28497409	sd	they measured song stuff next day of the injection	2		Fig	paper98_sample1_es1											exact
es2	sample1	Rose	paper98	10.1002/ece3.1938	Plocepasser mahali	Wild or immediate offspring of wild	breeding adult	Wild	Male	Unclear/unreported	Then birds were injected subcutaneously with either a solution of 0.02 mg PHA (L8754 SIGMA, Sigma- Aldrich Company Ltd., Gillingham, Dorset, United King- dom) in 0.04 mL autoclaved PBS (P4244 SIGMA), or a control solution of 0.04 mL PBS (following: Spottiswoode 2008; Cram et al. 2015).	Non-pathogenic foreign bodies	2	No	No	song performance duration	Mating/courtship behaviour and effort	Mating/courtship behaviour and effort	Descriptive stats	9	18.30155979	8.42287695	9	9.93067591	5.459272097	sd	they measured song stuff next day of the injection	2		Fig	paper98_sample1_es2											exact
es1	sample1	Yong	paper99	thesis including two papers: 10.1098/rspb.2012.0493 AND 10.1111/j.1365-2656.2011.01872.x (but page number etc - I will use the thesis)	Tenebrio molitor	Cultured population	virgin adult female	Laboratory	Female	Unclear/unreported	To do this, 140 age-controlled (10 days old) virgin adult females were weighted to the nearest 1 mg and immune-challenged by a single injection of 5 Íäµl of Ringer's solution containing non-purified lipopolysaccharides (LPS: 0.5 mg ml_Í´_1) extracted from Escherichia coli (Sigma: L8274).	Substrates of pathogenic origins	1	No	No	fecundity (no of eggs)	Reproductive output	Reproductive output	Descriptive stats	26	16.31	9.21	26	14.31	7.43	sd	from this paper: https://royalsocietypublishing.org/doi/10.1098/rspb.2012.0493	fig11a, page 39	it is from fig but I just counted them as it will be dfficult if digitised	Fig	see my comment											estimated
es1	sample2	Yong	paper99	thesis including two papers: 10.1098/rspb.2012.0493 AND 10.1111/j.1365-2656.2011.01872.x (but page number etc - I will use the thesis)	Tenebrio molitor	Cultured population	adult female	Laboratory	Female	Unclear/unreported	We mimicked a bacterial infection in virgin females and virg males (8 Íä± 1 day postemergence) by a single injection of a dos LPS extracted from Escherichia coli in 5 Íñ__Í_ of Ringer's solut LPS elicits a persistent response of production of antibacterial tides over m	Substrates of pathogenic origins	2	No	No	Pupae mass	Offspring traits	Offspring traits and success	Descriptive stats	14	180.3271028	31.01617694	11	175.0700935	34.31115934	sd	from this paper: https://besjournals.onlinelibrary.wiley.com/doi/epdf/10.1111/j.1365-2656.2011.01872.x	fig 4a, 1180	days since estimated (the sample size here n = female size; different from offspring numbers)	Fig	paper99_sample1_es1											estimated
es2	sample2	Yong	paper99	thesis including two papers: 10.1098/rspb.2012.0493 AND 10.1111/j.1365-2656.2011.01872.x (but page number etc - I will use the thesis)	Tenebrio molitor	Cultured population	adult female	Laboratory	Female	Unclear/unreported	We mimicked a bacterial infection in virgin females and virg males (8 Íä± 1 day postemergence) by a single injection of a dos LPS extracted from Escherichia coli in 5 Íñ__Í_ of Ringer's solut LPS elicits a persistent response of production of antibacterial tides over m	Substrates of pathogenic origins	2	No	No	Larval development	Offspring traits	Offspring traits and success	Descriptive stats	14	144.3925234	19.0517268	11	152.8037383	22.71028037	sd	from this paper: https://besjournals.onlinelibrary.wiley.com/doi/epdf/10.1111/j.1365-2656.2011.01872.x	fig 4b, 1180	this direction should be reversed!!!	Fig	paper99_sample1_es2											estimated
es1	sample1	Yong	paper100	10.1002/ece3.8774	Gryllus firmus	Cultured population	6th instar juvenile	Laboratory	Female	Unclear/unreported	inject 1.0 _ 10^4 cells/5 _l of the heat-killed bacterium Serratia marcescens	Substrates of pathogenic origins	20	No	No	mated or not	Mating/courtship behaviour and effort	Mating/courtship behaviour and effort	Binary count data	29			39															24	15	25	4	exact
es2	sample2	Yong	paper100	10.1002/ece3.8774	Gryllus firmus	Cultured population	7th instar juvenile	Laboratory	Female	Unclear/unreported	inject 1.0 _ 10^4 cells/5 _l of the heat-killed bacterium Serratia marcescens	Substrates of pathogenic origins	20	No	No	mated or not	Mating/courtship behaviour and effort	Mating/courtship behaviour and effort	Binary count data	34			37															16	21	23	11	exact
es3	sample3	Yong	paper100	10.1002/ece3.8774	Gryllus firmus	Cultured population	2-day adult	Laboratory	Female	Unclear/unreported	inject 1.0 _ 10^4 cells/5 _l of the heat-killed bacterium Serratia marcescens	Substrates of pathogenic origins	20	No	No	mated or not	Mating/courtship behaviour and effort	Mating/courtship behaviour and effort	Binary count data	29			29															8	21	10	19	exact
es4	sample4	Yong	paper100	10.1002/ece3.8774	Gryllus firmus	Cultured population	7-day adult	Laboratory	Female	Unclear/unreported	inject 1.0 _ 10^4 cells/5 _l of the heat-killed bacterium Serratia marcescens	Substrates of pathogenic origins	20	No	No	mated or not	Mating/courtship behaviour and effort	Mating/courtship behaviour and effort	Binary count data	28			27															13	14	6	22	exact
es5	sample1	Yong	paper100	10.1002/ece3.8774	Gryllus firmus	Cultured population	6th instar juvenile	Laboratory	Female	Yes	inject 1.0 _ 10^4 cells/5 _l of the heat-killed bacterium Serratia marcescens	Substrates of pathogenic origins	20	No	No	viability of deposited sperm	Mating/courtship behaviour and effort	Mating/courtship behaviour and effort	Descriptive stats	29	0.447727273	0.283766031	39	0.3864	0.315870227	sd																exact
es6	sample2	Yong	paper100	10.1002/ece3.8774	Gryllus firmus	Cultured population	7th instar juvenile	Laboratory	Female	Yes	inject 1.0 _ 10^4 cells/5 _l of the heat-killed bacterium Serratia marcescens	Substrates of pathogenic origins	20	No	No	viability of deposited sperm	Mating/courtship behaviour and effort	Mating/courtship behaviour and effort	Descriptive stats	34	0.320714286	0.26479206	37	0.470454545	0.277565561	sd																exact
es7	sample3	Yong	paper100	10.1002/ece3.8774	Gryllus firmus	Cultured population	2-day adult	Laboratory	Female	Yes	inject 1.0 _ 10^4 cells/5 _l of the heat-killed bacterium Serratia marcescens	Substrates of pathogenic origins	20	No	No	viability of deposited sperm	Mating/courtship behaviour and effort	Mating/courtship behaviour and effort	Descriptive stats	29	0.29	0.244948974	29	0.336	0.284417533	sd																exact
es8	sample4	Yong	paper100	10.1002/ece3.8774	Gryllus firmus	Cultured population	7-day adult	Laboratory	Female	Yes	inject 1.0 _ 10^4 cells/5 _l of the heat-killed bacterium Serratia marcescens	Substrates of pathogenic origins	20	No	No	viability of deposited sperm	Mating/courtship behaviour and effort	Mating/courtship behaviour and effort	Descriptive stats	28	0.269166667	0.223544111	27	0.133333333	0.183266655	sd																exact
es9	sample1	Yong	paper100	10.1002/ece3.8774	Gryllus firmus	Cultured population	6th instar juvenile	Laboratory	Female	Unclear/unreported	inject 1.0 _ 10^4 cells/5 _l of the heat-killed bacterium Serratia marcescens	Substrates of pathogenic origins	20	No	No	egg size	Reproductive output	Reproductive output	Descriptive stats	29	2.657451613	0.115712528	39	2.669909091	0.112616885	sd																exact
es10	sample2	Yong	paper100	10.1002/ece3.8774	Gryllus firmus	Cultured population	7th instar juvenile	Laboratory	Female	Unclear/unreported	inject 1.0 _ 10^4 cells/5 _l of the heat-killed bacterium Serratia marcescens	Substrates of pathogenic origins	20	No	No	egg size	Reproductive output	Reproductive output	Descriptive stats	34	2.666857143	0.100571059	37	2.675833333	0.08005562	sd																exact
es11	sample3	Yong	paper100	10.1002/ece3.8774	Gryllus firmus	Cultured population	2-day adult	Laboratory	Female	Unclear/unreported	inject 1.0 _ 10^4 cells/5 _l of the heat-killed bacterium Serratia marcescens	Substrates of pathogenic origins	20	No	No	egg size	Reproductive output	Reproductive output	Descriptive stats	29	2.696269231	0.078615295	29	2.631708333	0.116507689	sd																exact
es12	sample4	Yong	paper100	10.1002/ece3.8774	Gryllus firmus	Cultured population	7-day adult	Laboratory	Female	Unclear/unreported	inject 1.0 _ 10^4 cells/5 _l of the heat-killed bacterium Serratia marcescens	Substrates of pathogenic origins	20	No	No	egg size	Reproductive output	Reproductive output	Descriptive stats	28	2.665916667	0.099046724	27	2.645666667	0.096657021	sd																exact
es13	sample1	Yong	paper100	10.1002/ece3.8774	Gryllus firmus	Cultured population	6th instar juvenile	Laboratory	Female	Unclear/unreported	inject 1.0 _ 10^4 cells/5 _l of the heat-killed bacterium Serratia marcescens	Substrates of pathogenic origins	20	No	No	egg number	Reproductive output	Reproductive output	Descriptive stats	29	59.8974359	108.221701	39	37.51724138	70.27223628	sd																exact
es14	sample2	Yong	paper100	10.1002/ece3.8774	Gryllus firmus	Cultured population	7th instar juvenile	Laboratory	Female	Unclear/unreported	inject 1.0 _ 10^4 cells/5 _l of the heat-killed bacterium Serratia marcescens	Substrates of pathogenic origins	20	No	No	egg number	Reproductive output	Reproductive output	Descriptive stats	34	34.86486486	73.99630703	37	62.35294118	100.403695	sd																exact
es15	sample3	Yong	paper100	10.1002/ece3.8774	Gryllus firmus	Cultured population	2-day adult	Laboratory	Female	Unclear/unreported	inject 1.0 _ 10^4 cells/5 _l of the heat-killed bacterium Serratia marcescens	Substrates of pathogenic origins	20	No	No	egg number	Reproductive output	Reproductive output	Descriptive stats	29	14.55172414	44.81914945	29	20.20689655	75.88919522	sd																exact
es16	sample4	Yong	paper100	10.1002/ece3.8774	Gryllus firmus	Cultured population	7-day adult	Laboratory	Female	Unclear/unreported	inject 1.0 _ 10^4 cells/5 _l of the heat-killed bacterium Serratia marcescens	Substrates of pathogenic origins	20	No	No	egg number	Reproductive output	Reproductive output	Descriptive stats	28	6.074074074	24.55594229	27	10.78571429	36.93573713	sd																exact
es17	sample1	Yong	paper100	10.1002/ece3.8774	Gryllus firmus	Cultured population	6th instar juvenile	Laboratory	Female	Unclear/unreported	inject 1.0 _ 10^4 cells/5 _l of the heat-killed bacterium Serratia marcescens	Substrates of pathogenic origins	20	No	No	egg viability	Reproductive output	Reproductive output	Descriptive stats	29	0.792307692	0.244579702	39	0.815454545	0.173687284	sd																exact
es18	sample2	Yong	paper100	10.1002/ece3.8774	Gryllus firmus	Cultured population	7th instar juvenile	Laboratory	Female	Unclear/unreported	inject 1.0 _ 10^4 cells/5 _l of the heat-killed bacterium Serratia marcescens	Substrates of pathogenic origins	20	No	No	egg viability	Reproductive output	Reproductive output	Descriptive stats	34	0.725555556	0.290607601	37	0.595384615	0.346280604	sd																exact
es19	sample3	Yong	paper100	10.1002/ece3.8774	Gryllus firmus	Cultured population	2-day adult	Laboratory	Female	Unclear/unreported	inject 1.0 _ 10^4 cells/5 _l of the heat-killed bacterium Serratia marcescens	Substrates of pathogenic origins	20	No	No	egg viability	Reproductive output	Reproductive output	Descriptive stats	29	0.565	0.446575861	29	0.566666667	0.505206229	sd																exact
es20	sample4	Yong	paper100	10.1002/ece3.8774	Gryllus firmus	Cultured population	7-day adult	Laboratory	Female	Unclear/unreported	inject 1.0 _ 10^4 cells/5 _l of the heat-killed bacterium Serratia marcescens	Substrates of pathogenic origins	20	No	No	egg viability	Reproductive output	Reproductive output	Descriptive stats	28	0.58	0.388415585	27	0.8475	0.143149106	sd																exact
es1	sample1	Yong	paper101	10.1111/1365-2656.13604	Tenebrio molitor	Cultured population	Late-life reproductive performance of females was assessed from day 40 to day 60 post-eclosion	Laboratory	Female	Unclear/unreported	single injection of a 5 _l suspension of the inactivated bacterium, B. cereus	Substrates of pathogenic origins	3	No	No	egg number	Reproductive output	Reproductive output	Descriptive stats	19	30.15	18.03001883	20	23.05263158	16.66824554	sd																exact
es2	sample1	Yong	paper101	10.1111/1365-2656.13604	Tenebrio molitor	Cultured population	females were allowed to reproduce for a 20-day period (from day 10 to day 30 post-eclosion) to assess their early life reproductive performance	Laboratory	Female	Unclear/unreported	single injection of a 5 _l suspension of the inactivated bacterium, B. cereus	Substrates of pathogenic origins	3	No	No	egg number	Reproductive output	Reproductive output	Descriptive stats	30	88.63333333	45.10713938	30	58.8	38.31304811	sd																exact
es3	sample1	Yong	paper101	10.1111/1365-2656.13604	Tenebrio molitor	Cultured population	females were allowed to reproduce for a 20-day period (from day 10 to day 30 post-eclosion) to assess their early life reproductive performance	Laboratory	Female	Unclear/unreported	single injection of a 5 _l suspension of the inactivated bacterium, B. cereus	Substrates of pathogenic origins	3	No	No	egg number	Reproductive output	Reproductive output	Descriptive stats	18	30.15	18.03001883	20	27.94444444	22.81504205	sd																exact
es1	sample1	Yong	paper102	10.1007/s00360-022-01431-y	Gryllus assimilis	Cultured population	14 days post imaginal molt, the adult stage	Laboratory	Female	Unclear/unreported	An implant challenge was conducted by inserting a 10-mm long sandpaper-roughened segment of 0.4-mm- diameter nylon transparent monofilament (fishing line)	Non-pathogenic foreign bodies	2	Yes	No	egg number	Reproductive output	Reproductive output	Descriptive stats	25	121.1	7.3	25	70.2	7.1	sd																exact
es2	sample1	Yong	paper102	10.1007/s00360-022-01431-y	Gryllus assimilis	Cultured population	14 days post imaginal molt, the adult stage	Laboratory	Female	Unclear/unreported	An implant challenge was conducted by inserting a 10-mm long sandpaper-roughened segment of 0.4-mm- diameter nylon transparent monofilament (fishing line)	Non-pathogenic foreign bodies	2	Yes	No	egg number	Reproductive output	Reproductive output	Descriptive stats	25	77.6	7.8	25	70.2	7.1	sd																exact
es1	sample1	Yong	paper103	10.1038/s41598-022-07100-y	Uraba lugens	Wild or immediate offspring of wild	final instar moult	Laboratory	Male	Yes	lipopolysaccharide (LPS) derived from Serratia marcescens	Substrates of pathogenic origins	12	No	No	Antennal length	Pre-mating physical trait	Pre-mating physical trait	Descriptive stats	27	5.27	0.04	26	5.23	0.04	se																exact
es2	sample1	Yong	paper103	10.1038/s41598-022-07100-y	Uraba lugens	Wild or immediate offspring of wild	final instar moult	Laboratory	Male	Yes	lipopolysaccharide (LPS) derived from Serratia marcescens	Substrates of pathogenic origins	12	No	No	Antennal length	Pre-mating physical trait	Pre-mating physical trait	Descriptive stats	23	5.27	0.04	26	5.33	0.05	se																exact
es3	sample1	Yong	paper103	10.1038/s41598-022-07100-y	Uraba lugens	Wild or immediate offspring of wild	final instar moult	Laboratory	Male	Yes	lipopolysaccharide (LPS) derived from Serratia marcescens	Substrates of pathogenic origins	12	No	No	Antennae segments	Pre-mating physical trait	Pre-mating physical trait	Descriptive stats	27	49.61	0.5	26	49.11	0.29	se																exact
es4	sample1	Yong	paper103	10.1038/s41598-022-07100-y	Uraba lugens	Wild or immediate offspring of wild	final instar moult	Laboratory	Male	Yes	lipopolysaccharide (LPS) derived from Serratia marcescens	Substrates of pathogenic origins	12	No	No	Antennae segments	Pre-mating physical trait	Pre-mating physical trait	Descriptive stats	23	49.61	0.5	26	49.57	0.54	se																exact
es5	sample1	Yong	paper103	10.1038/s41598-022-07100-y	Uraba lugens	Wild or immediate offspring of wild	final instar moult	Laboratory	Male	Yes	lipopolysaccharide (LPS) derived from Serratia marcescens	Substrates of pathogenic origins	12	No	No	Sensilla density	Pre-mating physical trait	Pre-mating physical trait	Descriptive stats	27	0.00529	0.00009	26	0.00501	0.00012	se																exact
es6	sample1	Yong	paper103	10.1038/s41598-022-07100-y	Uraba lugens	Wild or immediate offspring of wild	final instar moult	Laboratory	Male	Yes	lipopolysaccharide (LPS) derived from Serratia marcescens	Substrates of pathogenic origins	12	No	No	Sensilla density	Pre-mating physical trait	Pre-mating physical trait	Descriptive stats	23	0.00529	0.00009	26	0.00501	0.00009	se																exact
es7	sample1	Yong	paper103	10.1038/s41598-022-07100-y	Uraba lugens	Wild or immediate offspring of wild	final instar moult	Laboratory	Male	Yes	lipopolysaccharide (LPS) derived from Serratia marcescens	Substrates of pathogenic origins	12	No	No	Testes size	Post-copulatory trait	Primary sexual characteristics	Descriptive stats	27	0.26	0.01	26	0.27	0.01	se																exact
es8	sample1	Yong	paper103	10.1038/s41598-022-07100-y	Uraba lugens	Wild or immediate offspring of wild	final instar moult	Laboratory	Male	Yes	lipopolysaccharide (LPS) derived from Serratia marcescens	Substrates of pathogenic origins	12	No	No	Testes size	Post-copulatory trait	Primary sexual characteristics	Descriptive stats	23	0.26	0.01	26	0.27	0.01	se																exact
es9	sample2	Yong	paper103	10.1038/s41598-022-07100-y	Uraba lugens	Wild or immediate offspring of wild	final instar moult	Laboratory	Female	Yes	lipopolysaccharide (LPS) derived from Serratia marcescens	Substrates of pathogenic origins	12	No	No	Attractiveness	Pre-mating physical trait	Mating/courtship behaviour and effort	Binary count data	18			18															12	6	6	12	exact
es10	sample2	Yong	paper103	10.1038/s41598-022-07100-y	Uraba lugens	Wild or immediate offspring of wild	final instar moult	Laboratory	Female	Yes	lipopolysaccharide (LPS) derived from Serratia marcescens	Substrates of pathogenic origins	12	No	No	Attractiveness	Pre-mating physical trait	Mating/courtship behaviour and effort	Binary count data	18			18															11	7	7	11	exact
es11	sample2	Yong	paper103	10.1038/s41598-022-07100-y	Uraba lugens	Wild or immediate offspring of wild	final instar moult	Laboratory	Female	Yes	lipopolysaccharide (LPS) derived from Serratia marcescens	Substrates of pathogenic origins	12	No	No	Ovary size	Post-copulatory trait	Primary sexual characteristics	Descriptive stats	22	0.439897698	5.302528007	29	-2.173913043	4.534468433	sd																exact
es12	sample2	Yong	paper103	10.1038/s41598-022-07100-y	Uraba lugens	Wild or immediate offspring of wild	final instar moult	Laboratory	Female	Yes	lipopolysaccharide (LPS) derived from Serratia marcescens	Substrates of pathogenic origins	12	No	No	Ovary size	Post-copulatory trait	Primary sexual characteristics	Descriptive stats	24	0.439897698	5.302528007	29	1.442455243	4.911508845	sd																exact
es1	sample1	Yong	paper104	10.1093/beheco/araa047	Iberolacerta cyreni	Wild or immediate offspring of wild	adult male lizards	Wild	Male	Unclear/unreported	injection of LPS from the cell wall of the bacteria Escherichia coli	Substrates of pathogenic origins	17	No	No	Ornament brightness	Pre-mating physical trait	Pre-mating physical trait	Descriptive stats	11	-0.004094986	1.070920403	10	-0.075488668	0.749833279	sd																exact
es2	sample1	Yong	paper104	10.1093/beheco/araa047	Iberolacerta cyreni	Wild or immediate offspring of wild	adult male lizards	Wild	Male	Unclear/unreported	injection of LPS from the cell wall of the bacteria Escherichia coli	Substrates of pathogenic origins	17	No	No	Ornament wavelength	Pre-mating physical trait	Pre-mating physical trait	Descriptive stats	11	-0.521096291	0.81690383	10	0.60015719	0.576800693	sd																exact
es3	sample1	Yong	paper104	10.1093/beheco/araa047	Iberolacerta cyreni	Wild or immediate offspring of wild	adult male lizards	Wild	Male	Unclear/unreported	injection of LPS from the cell wall of the bacteria Escherichia coli	Substrates of pathogenic origins	17	No	No	Ornament wavelength	Pre-mating physical trait	Pre-mating physical trait	Descriptive stats	11	0.43810739	0.939691574	10	0.08996438	0.941263785	sd																exact
es4	sample1	Yong	paper104	10.1093/beheco/araa047	Iberolacerta cyreni	Wild or immediate offspring of wild	adult male lizards	Wild	Male	Unclear/unreported	injection of LPS from the cell wall of the bacteria Escherichia coli	Substrates of pathogenic origins	17	No	No	Ornament brightness	Pre-mating physical trait	Pre-mating physical trait	Descriptive stats	11	0.168666523	1.065703151	10	0.021964507	0.837399307	sd																exact
[truncated: 13 more rows]
[truncated: 31 more columns]
