# Supplementary material for: The influence of immune challenges on the mean and variance in reproductive investment: a meta-analysis of the terminal investment hypothesis
Source: BMC Biol. 2023 May 12;21:107. doi: 10.1186/s12915-023-01603-4 (PMC10176797; doi:10.1186/s12915-023-01603-4)
Supplement: Supplementary file 2 — Additional file 2. R analysis code. [file 12915_2023_1603_MOESM2_ESM.rmd]

---
title: "The influence of immune challenges on the mean and variance in reproductive investment: a meta-analysis of the terminal investment hypothesis"
author: "Yong Zhi Foo, Malgorzata Lagisz, Rose E. O’Dea, Shinichi Nakagawa"
date: "`r format(Sys.time(), '%d %B %Y')`"
output:
  html_document:
    code_download: true
    code_folding: show
    depth: 4
    number_sections: no
    theme:  cosmo # “default”, “cerulean”, “journal”, “flatly”, “darkly”, “readable”, “spacelab”, “united”, “cosmo”, “lumen”, “paper”, “sandstone”, “simplex”, “yeti”
    toc: yes
    toc_float: yes
    toc_depth: 4
  pdf_document:
    toc: yes
subtitle: Electronic Supplementary Material
---

```{r setup, include=FALSE}
#kniter setting
knitr::opts_chunk$set(
message = FALSE,
warning = FALSE, # no warnings
cache = TRUE,# Cacheing to save time when kniting
tidy = TRUE
#fig.width = 9
)

# clear work space
rm(list=ls())
```

Set working directories, load packages, and setup customized functions

```{r start}
#Set working directory to location of this script. This will work for anyone. So there is no need to change any of the directory-related codes in the script.

dir.name <- dirname(rstudioapi::getActiveDocumentContext()$path)
setwd(dir.name)
getwd()

#Check that you are in the right directory by looking at the files in the folder
list.files()

# to install orchaRd pacakge

# install.packages("devtools")
# install.packages("tidyverse")
# install.packages("metafor")
# install.packages("patchwork")
# install.packages("R.rsp")
# the orchaRd is the old version - update to the new one
# devtools::install_github("itchyshin/orchard_plot", subdir = "orchaRd", force = TRUE, build_vignettes = TRUE)
# this is new
#devtools::install_github("daniel1noble/orchaRd", force = TRUE, build_vignettes = TRUE)
# remotes::install_github("rvlenth/emmeans", dependencies = TRUE, build_opts = "") 

#Load required packages.

pacman::p_load(tidyverse, #Tidy family and related packages
               metafor, #Meta-analysis package
               readxl, #Reading excel .xlsx files
               MCMCglmm, #Bayesian mixed model package 
               MuMIn, #Model selection and averaging package
               viridis, #Nice colours that are colour blind friendly
               psych, #Some useful features like correlational analyses
               rotl, #Open tree of life for phylogenetic tree making
               ape, #For phylogenetic analysis
               kableExtra, #For making nice tables
               orchaRd, #Functions for I^2 and R^2
               here, #Easy file path reference
               clubSandwich, #Robust error variance estimator
               GoodmanKruskal, #Categorical variable association
               emmeans, #Estimated marginal means
               esc, #Effect size calculation
               patchwork #Putting figures together
)

# loading customized functions 
source("effect_function.R", chdir = TRUE)

#functions for log SD and log mean
lnSD_lnM <- function(Mean, SD, N){
  lnsd<-log(SD) + (1 / (2 * (N - 1)))
  vlnsd<- 1 / (2 * (N - 1)) + 1 / (2 * (N - 1)^2)
  lnm <- log(Mean) + 0.5*(SD^2 / (N * Mean^2))
  print(data.frame(lnsd,vlnsd, lnm))
}
```

Upload dataset and prepare dataset for effect size calculations

```{r upload dataset}
#Load dataset
data <- read.csv("Additional_file_1.csv", na="") %>% #Read specific sheet in xlsx file. Setting blanks to na
  mutate_if(is.character, as.factor) #Classify variable as a factor if it is a character
str(data)
levels(data$stats)
levels(data$paperid)


data <- data %>%
  mutate(lifespan_categorical = if_else(lifespan_days < 2000, "short", "long" ))

#Subsetting data by the stats that was recorded so that we can apply the appropriate formula to calculate the effect size and then combine them again into a single dataset

#subset only the rows with descriptive effects
data_desc <- data[data$stats == "Descriptive stats",]
data_desc <- data_desc[data_desc$diet == "yes",]
data_desc <- data_desc[data_desc$timeseries == "yes",]

#convert dispersion stats to sd
data_desc <- data_desc %>% 
  mutate(sdcontrol=case_when(
  dispersestats=="sd"~dispersioncontrol,
  dispersestats=="se"~dispersioncontrol*sqrt(ncontrol),
  dispersestats=="iqr"~dispersioncontrol/1.35))

data_desc <- data_desc %>%
  mutate(sdtreatment=case_when(
    dispersestats=="sd"~dispersiontreatment,
    dispersestats=="se"~dispersiontreatment*sqrt(ntreatment),
    dispersestats=="iqr"~dispersiontreatment/1.35))

#subset only the rows with proportion data
data_prop <- data[data$stats == c("Binary count data","Binary proportion data"),]
data_prop <- data_prop[data_prop$diet == "yes",]
data_prop <- data_prop[data_prop$timeseries == "yes",]

#convert count data to proportion while retaining those that are already in proportion
data_prop <- data_prop %>%
  mutate(propsuccesstreatment=case_when(
    stats=="Binary proportion data"~propsuccesstreatment,
    stats=="Binary count data"~nsuccesstreatment/ntreatment)) %>%
  mutate(propsuccessctrl=case_when(
    stats=="Binary proportion data"~propsuccessctrl,
    stats=="Binary count data"~nsuccessctrl/ncontrol))

#subset only the rows with chi-sq
data_chisq <- data[data$stats == "Chi-sq",]
data_chisq <- data_chisq[data_chisq$diet == "yes",]
data_chisq <- data_chisq[data_chisq$timeseries == "yes",]

#subset only the rows with f-ratio
data_fratio <- data[data$stats == "F-ratio",]
data_fratio <- data_fratio[data_fratio$diet == "yes",]
data_fratio <- data_fratio[data_fratio$timeseries == "yes",]

#subset only the rows with Mixed-effect model
data_mem <- data[data$stats == "Mixed-effect model",]
data_mem <- data_mem[data_mem$diet == "yes",]
data_mem <- data_mem[data_mem$timeseries == "yes",]

#subset only the rows with Regression t value
data_regt <- data[data$stats == "Regression t value",]
data_regt <- data_regt[data_regt$diet == "yes",]
data_regt <- data_regt[data_regt$timeseries == "yes",]

#subset only the rows with do not need to reverse the effect size for the variance analysis 
data_var <- data_desc[data_desc$reverse=="No",]

#Create long form of variance data for lnsd analysis. 
##Need to Pivot long the n, sd, m of both treatment and control then pivot wide by statistics. Rename levels with a _ for easy text to column
data_var <- data_desc[data_desc$reverse=="No",]
```

Effect sizes calculations

```{r escalc}
#Calculate effect size for mean using descriptive stats, 1 is treatment, 2 is control
lnrr <- escalc(data = data_desc, measure = "ROM", 
                n2i = ncontrol, n1i = ntreatment,
                m2i = meancontrol, m1i = meantreatment,
                sd2i = sdcontrol, sd1i = sdtreatment)

#Calculate effect size for mean using proportion data, 1 is treatment, 2 is control
lnrr_prop <- lnRR_arcsin(m1=data_prop$propsuccesstreatment,n1=data_prop$ntreatment,
                         m2=data_prop$propsuccessctrl,n2=data_prop$ncontrol)

#Replace NaN text with blank so that it it consistent the other datasets
lnrr_prop$yi <- gsub("NaN", "", lnrr_prop$yi)
lnrr_prop$vi <- gsub("NaN", "", lnrr_prop$vi)

#Add the yi and vi calculated from the proportion data back to its dataset
lnrr_prop <- cbind(data_prop,lnrr_prop)

#Specify that all blanks are NAs, again to make it consistent with the rest of the datasets
lnrr_prop <- lnrr_prop %>% mutate_all(na_if,"")

#Specify the yi and vi of the proportion data as numeric
lnrr_prop$yi <- as.numeric(lnrr_prop$yi)
lnrr_prop$vi <- as.numeric(lnrr_prop$vi)

#Combine the proportion dataset with the descriptive stats dataset
lnrr <- bind_rows(lnrr,lnrr_prop)

#Reverse the neccesary effect sizes
lnrr <- lnrr %>%
  mutate(yi=case_when(
    reverse=="Yes"~yi*(-1),
    reverse=="No"~yi))

lnrr <- lnrr[lnrr$only_for_smd == "No",]

#Calculate effect size for variance
lncvr <- escalc(data = data_var, measure = "CVR",   
                n2i = ncontrol, n1i = ntreatment,
                m2i = meancontrol, m1i = meantreatment,
                sd2i = sdcontrol, sd1i = sdtreatment)

#Calculate effect size for SMD
SMD_descstats <- escalc(data = data_desc, measure = "SMD", 
                n2i = ncontrol, n1i = ntreatment,
                m2i = meancontrol, m1i = meantreatment,
                sd2i = sdcontrol, sd1i = sdtreatment)

#Calculate effect size for SMD using proportion data
SMD_prop <- esc_bin_prop(prop1event=data_prop$propsuccesstreatment,
                         grp1n=data_prop$ntreatment,
                         prop2event=data_prop$propsuccessctrl,
                         grp2n=data_prop$ncontrol,
                         es.type = c("g")
                         )

SMD_prop <- as.data.frame(SMD_prop)

SMD_prop <- cbind(data_prop,SMD_prop)

SMD_prop <- SMD_prop %>% 
  rename(yi = es,
         vi = var)

#Calculate effect size for SMD using chisq data
SMD_chisq <- esc_chisq(chisq=data_chisq$chisq,
                       totaln=(data_chisq$ntreatment+data_chisq$ncontrol),
                       es.type = c("g"))

SMD_chisq <- as.data.frame(SMD_chisq)

SMD_chisq <- cbind(data_chisq,SMD_chisq)

SMD_chisq <- SMD_chisq %>% 
  rename(yi = es,
         vi = var)

#Calculate effect size for SMD using f
SMD_fratio <- esc_f(f=data_fratio$anovaf,
                    grp1n=data_fratio$ntreatment,
                    grp2n=data_fratio$ncontrol,
                    es.type = c("g"))

SMD_fratio <- as.data.frame(SMD_fratio)

SMD_fratio <- cbind(data_fratio,SMD_fratio)

SMD_fratio <- SMD_fratio %>% 
  rename(yi = es,
         vi = var)

#Calculate effect size for SMD using mixed effect model results
SMD_mem <- data_mem %>% 
  mutate(M=nomem/nimem) %>% 
  mutate(D=1+((M-1)*iccmem)) %>% 
  mutate(Neffective=nomem/D) %>% 
  mutate(dfmem=(Neffective-kmem)) %>% 
  mutate(yi=((tmem*(Neffective))/((Neffective/2)*(sqrt(dfmem)))))%>%
  mutate(vi=((4/Neffective)+((yi*yi)/((2*Neffective)-4))))

#Calculate effect size for SMD using regression T results
SMD_regt <- data_regt %>% 
  mutate(yi=((regt*(ntreatment+ncontrol))/((sqrt(ntreatment*ncontrol))*(sqrt(regdf))))) %>% 
  mutate(vi=(((ntreatment+ncontrol)/(ntreatment*ncontrol))+((yi*yi)/(2*(ntreatment+ncontrol-2)))))

#Combine the separate datasets into a single SMD dataset and reverse score the relevant effect sizes
SMD <- dplyr::bind_rows(SMD_descstats,
                        SMD_prop,
                        SMD_chisq,
                        SMD_fratio,
                        SMD_mem,
                        SMD_regt) %>% 
  mutate(yi=case_when(
    reverse=="Yes"~yi*(-1),
    reverse=="No"~yi))
```

Counting the number of studies, individuals and ESs for reporting purposes

```{r count}
lnrr_count <- lnrr %>% 
  dplyr::select(sample_ID,paperid,ncontrol,ntreatment,yi,vi)%>% 
  mutate(overalln=ncontrol+ntreatment) %>% 
  mutate(paper_sample=paste0(paperid,sample_ID))
  
lnrr_count <- lnrr_count[complete.cases(lnrr_count),]

str(lnrr_count)

lnrr_count_samplen <-lnrr_count %>% 
  group_by(paper_sample) %>% 
  summarise(overalln=max(overalln))
sum(lnrr_count_samplen$overalln)

lncvr_count <- lncvr %>% 
  dplyr::select(sample_ID,paperid,ncontrol,ntreatment,yi,vi)%>% 
  mutate(overalln=ncontrol+ntreatment) %>% 
  mutate(paper_sample=paste0(paperid,sample_ID))

lncvr_count <- lncvr_count[complete.cases(lncvr_count),]

str(lncvr_count)

lncvr_count_samplen <-lncvr_count %>% 
  group_by(paper_sample) %>% 
  summarise(overalln=max(overalln))
sum(lncvr_count_samplen$overalln)

SMD_count <- SMD %>% 
  dplyr::select(sample_ID,paperid,ncontrol,ntreatment,yi,vi)%>% 
  mutate(overalln=ncontrol+ntreatment) %>% 
  mutate(paper_sample=paste0(paperid,sample_ID)) %>% 
  mutate_if(is.character, as.factor)

SMD_count <- SMD_count[complete.cases(SMD_count),]

str(SMD_count)

SMD_count_samplen <-SMD_count %>% 
  group_by(paper_sample) %>% 
  summarise(overalln=max(overalln))
sum(SMD_count_samplen$overalln)
```

Create phylogenetic tree of included species

```{r load cleaned data, message = FALSE, echo = TRUE, eval = TRUE, warning = FALSE, results = 'hide'}
#The code here shows the steps we took to create the overall tree. No need to run it again. Just load the tree that we saved and trim it for each of the sub-datasets. 

 myspecies <- as.character(unique(data$speciesid)) #get list of species
 stringr::str_sort(myspecies) #visual check
# #myspecies <- stringr::word(myspecies, 1,2, sep=" ") #extract first two words from each species name (ignore subspecies) using function from stringr - not needed anymore
 length(myspecies) #now 54 species
# 
# #Using rotl package to retrieve synthetic species tree from Open Tree of Life.
# #*Rotl is an R package (https://peerj.com/preprints/1471/) allowing access to synthetic phylogenetic tree available at Open Tree of Life database (https://opentreeoflife.org/).
# 
# taxa <- rotl::tnrs_match_names(names = myspecies)
# taxa
# dim(taxa)
# table(taxa$approximate_match)
# 
# #Get the initial tree.
# # tree <- rotl::tol_induced_subtree(ott_ids = taxa[["ott_id"]], label_format = "name") #Error: HTTP failure: 400 [/v3/tree_of_life/induced_subtree] Error: node_id 'ott1014334' was not found!list(ott1014334 = "pruned_ott_id")
# #str(taxa) - fixed below by substituting soecies name with a higher level taxon
# # taxa[taxa$ott_id==1014334, ] ## check out a species cousing problem:Euoniticellus intermedius - info from online browser: "This taxon is in our taxonomy but does not appear in the latest synthetic tree. This can happen for a variety of reasons, but the most probable is that is has a taxon flag (e.g. incertae sedis) that causes it to be pruned from the synthetic tree." Non of the species in this genus is on the synthetic tree - temporarily replace its name with the subfamily name Scarabaeinae
# 
# myspecies <- gsub("Euoniticellus intermedius", "Scarabaeinae", myspecies) #replace name
# 
# #re-run rotl
# taxa <- rotl::tnrs_match_names(names = myspecies)
# tree <- rotl::tol_induced_subtree(ott_ids = taxa[["ott_id"]], label_format = "name")
# #plot(tree, cex=.6, label.offset =.1, no.margin = TRUE)
# 
# #Check matching species and labels.
# taxa2 <- taxa
# tree2 <- tree
# 
# #remove comments from taxa3$unique_name and tree3$tip.label
# taxa2$unique_name <- gsub(" \\(.*", "", taxa2$unique_name) #remove comments
# tree2$tip.label <- gsub(" \\(.*", "", tree2$tip.label) #remove comments
# tree2$tip.label <- gsub(" \\(.*", "", tree2$tip.label) #remove remaining comments
# tree2$tip.label <- gsub("_"," ", tree2$tip.label) #get rid of the underscores
# 
# #check overlap and differences with taxa list
# intersect(tree2$tip.label, myspecies) #52
# setdiff(tree2$tip.label, myspecies) #2
# setdiff(myspecies, tree2$tip.label) #2
# 
# #check overlap and differences with myspecies list
# length(intersect(myspecies, tree2$tip.label)) #52
# setdiff(myspecies, tree2$tip.label) #2
# setdiff(tree2$tip.label, myspecies) #2
# 
# #change one species name on the tree labels
# tree2$tip.label <- gsub("Scarabaeinae", "Euoniticellus intermedius", tree2$tip.label) #replace back to original species name
# tree2$tip.label <- gsub("Bombus terrestris \\(species in domain Eukaryota\\)","Bombus terrestris", tree2$tip.label)
# tree2$tip.label <- gsub("Oncorhynchus mykiss \\(species in domain Eukaryota\\)","Oncorhynchus mykiss", tree2$tip.label)
# #resolve polytomies randomly (mostly among crickets)
# set.seed(123)
# tree_binary <- ape::multi2di(tree2, random = TRUE)
# is.binary(tree_binary) #TRUE
# tree_binary$node.label <- NULL #delete internal node labels
# 
# # *NOTE:* no branch lengths are included, they can be created later via simulations.
# 
# #Save tree in a file.
# write.tree(tree_binary, here::here("data", "species_tree_binary_all.tre")) #save the tree

# *NOTE:* underscores within species names on tree tip labels are added automatically when saving
tree_binary <- read.tree(here::here("data", "species_tree_binary_all.tre")) #if you need to read in the tree
tree_binary$tip.label <- gsub("_"," ", tree_binary$tip.label) #get rid of the underscores

#Create subsetted tree
#get list of species for the lnrr data subset
myspecies_lnrr <- as.character(unique(lnrr$speciesid))
length(myspecies_lnrr) # 50 species to be kept
setdiff(tree_binary$tip.label, myspecies_lnrr) #4 species to be removed
tree_binary$tip.label <- gsub(" \\(.*", "", tree_binary$tip.label) #remove comments [this is somehow necessary as they appear again somehow]
tree_binary_lnrr <- keep.tip(tree_binary, myspecies_lnrr) #prune the tree to keep only the species with descriptive stats
tree_binary_lnrr <- compute.brlen(tree_binary_lnrr)
is.ultrametric(tree_binary_lnrr)
cor_tree_binary_lnrr <- vcv(tree_binary_lnrr,corr=T)

#get list of species for the SMD data subset
myspecies_SMD <- as.character(unique(SMD$speciesid))
length(myspecies_SMD) # 53 species to be kept
setdiff(tree_binary$tip.label, myspecies_SMD) #1 species to be removed
tree_binary$tip.label <- gsub(" \\(.*", "", tree_binary$tip.label) #remove comments [this is somehow necessary as they appear again somehow]
tree_binary_SMD <- keep.tip(tree_binary, myspecies_SMD) #prune the tree to keep only the species with descriptive stats
tree_binary_SMD <- compute.brlen(tree_binary_SMD)
is.ultrametric(tree_binary_SMD)
cor_tree_binary_SMD <- vcv(tree_binary_SMD,corr=T)

#get list of species for the lncvr data subset
# trim lncvr
lncvr <- lncvr[!is.na(lncvr$yi), ]
#dim(lncvr)
myspecies_lncvr <- as.character(unique(lncvr$speciesid))
length(myspecies_lncvr) # 48 species to be kept
setdiff(tree_binary$tip.label, myspecies_lncvr) #6 species to be removed
tree_binary_lncvr <- keep.tip(tree_binary, myspecies_lncvr) #prune the tree to keep only the species with descriptive stats
tree_binary_lncvr <- compute.brlen(tree_binary_lncvr)
is.ultrametric(tree_binary_lncvr)
cor_tree_binary_lncvr <- vcv(tree_binary_lncvr,corr=T)

plot(tree_binary_lnrr, cex=.9, label.offset =.1, no.margin = TRUE) #plots subsetted tree
plot(tree_binary_SMD, cex=.9, label.offset =.1, no.margin = TRUE) #plots subsetted tree
plot(tree_binary_lncvr, cex=.9, label.offset =.1, no.margin = TRUE) #plots subsetted tree
#Save plot to pdf file:
# pdf(here("plots", "species_tree_sub.pdf"), width = 8, heigh=10)
# plot(tree_binary_sub, cex=0.6, label.offset =.1, no.margin = TRUE)
# dev.off()
```

Overall effect size results for mean 

We will generate the overall effect size results for mean. 

```{r overall mean lnrr}
# M0: model without random-effects using rma () to calculate I2
res0I2_mean <- rma(yi=yi, vi=vi, data=lnrr, method="REML") #I^2 = 96.75%
summary(res0I2_mean)

# M1: model with full random effects to check relative impact of random effects

#Create the effect size id, the sample id, and the phylogeny id for the random effects first
lnrr$esID <- 1:dim(lnrr)[1]
lnrr$paper_sample <- paste0(lnrr$paperid,lnrr$sample_ID)
lnrr$phylogeny <- lnrr$species

#Specify the model
res1REML_mean <- rma.mv(yi=yi, V=vi,  
                        random= list(~1|phylogeny,
                                     ~1|speciesid, 
                                     ~1|paperid,
                                     ~1|paper_sample,
                                     ~1|esID),
                        method="REML",
                        data = lnrr, 
                        R= list(phylogeny = cor_tree_binary_lnrr),
                        sparse=T)

summary(res1REML_mean)

#Check i2 of the random effects 
i2_ml(res1REML_mean)

#Only paper id, sample id, and es id accounts for substantial variation. So we proceed with the rest of the models using only these 3 random effects

# M2: random-effect model(intercept-only model) with finalized  random factor structure using REML for parameter estimate

#Mean results

res2REML_mean <- rma.mv(yi=yi, V=vi,  
                        random= list(~1|paperid,
                                     ~1|paper_sample,
                                     ~1|esID),
                        method="REML",
                        data = lnrr,
                        sparse=T)
summary(res2REML_mean)

#Robust variance estimator results
res2REML_mean_RVE <- robust(res2REML_mean, cluster = lnrr$paper_sample)

res2REML_mean_RVE
```

Meta-regressions with single predictors for mean. This is to extract effect size estimates for each level within moderators.

```{r uni_meta_reg lnrr}
#Recode by combining mixed ages with unclear. 
lnrr <- lnrr %>% 
  mutate(young_old2=recode(young_old, "young" = "young", "old" = "old", "unclear" ="unclear/mixed", "mixed" = "unclear/mixed"))

ageREML_mean <- rma.mv(yi=yi, V=vi,  
                        random= list(~1|paperid,~1|paper_sample,~1|esID),
                        mods = ~ young_old2 - 1 , 
                        method="REML",data = lnrr,sparse = T)
summary(ageREML_mean)

r2_ml(ageREML_mean)

ageREML_mean_RVE <- robust(ageREML_mean, cluster = lnrr$paper_sample)

ageREML_mean_RVE

#Code for revisions - Removing the unclear/mixed group to check if the results change in response to reviewer's comment
lnrr_age <- lnrr[!(lnrr$young_old2 == "unclear/mixed"),]

ageREML_mean_subset <- rma.mv(yi=yi, V=vi,  
                        random= list(~1|paperid,~1|paper_sample,~1|esID),
                        mods = ~ young_old2 -1 , 
                        method="REML",data = lnrr_age,sparse = T)
summary(ageREML_mean_subset)

r2_ml(ageREML_mean_subset)

#Create variable on parental care by focal sex

lnrr$focalsexcare<- paste(lnrr$focalsex,lnrr$parental_care)

lnrr$focalsexcare<-as.factor(lnrr$focalsexcare)

lnrr <- lnrr %>% 
  mutate(focalsexcare=recode(focalsexcare, 
                             "Both both" = "yes", 
                             "Both male" = "yes", 
                             "Both no" ="no", 
                             "Female both" = "yes",
                             "Female female" ="yes", 
                             "Female male" ="no", 
                             "Female no" ="no", 
                             "Male both" ="yes", 
                             "Male female" ="no", 
                             "Male male" ="yes", 
                             "Male no" ="no"))

focalsexcareREML_mean <- rma.mv(yi=yi, V=vi,  
                        random= list(~1|paperid,~1|paper_sample,~1|esID),
                        mods = ~ factor(focalsexcare) - 1 , 
                        method="REML",data = lnrr,sparse = T)

summary(focalsexcareREML_mean)

focalsexcareREML_mean_RVE <- robust(focalsexcareREML_mean, cluster = lnrr$paper_sample)

focalsexcareREML_mean_RVE

ctrlimmrespREML_mean <- rma.mv(yi=yi, V=vi,  
                        random= list(~1|paperid,~1|paper_sample,~1|esID),
                        mods = ~ ctrlimmresp - 1 , 
                        method="REML",data = lnrr,sparse = T)

summary(ctrlimmrespREML_mean)

r2_ml(ctrlimmrespREML_mean)

ctrlimmrespREML_mean_RVE <- robust(ctrlimmrespREML_mean, cluster = lnrr$paper_sample)

ctrlimmrespREML_mean_RVE

experimentalsettingREML_mean <- rma.mv(yi=yi, V=vi,  
                        random= list(~1|paperid,~1|paper_sample,~1|esID),
                        mods = ~ factor(experimentalsetting) - 1 , 
                        method="REML",data = lnrr,sparse = T)

summary(experimentalsettingREML_mean)

r2_ml(experimentalsettingREML_mean)

experimentalsettingREML_mean_RVE <- robust(experimentalsettingREML_mean, cluster = lnrr$paper_sample)

experimentalsettingREML_mean_RVE

popcatREML_mean <- rma.mv(yi=yi, V=vi,  
                        random= list(~1|paperid,~1|paper_sample,~1|esID),
                        mods = ~ populationcategory - 1 , 
                        method="REML",data = lnrr, sparse = T)

summary(popcatREML_mean)

r2_ml(popcatREML_mean)

popcatREML_mean_RVE <- robust(popcatREML_mean, cluster = lnrr$paper_sample)

popcatREML_mean_RVE

#Recode reproductive categories
lnrr <- lnrr %>% 
  mutate(reprocat3=recode(reprocat2, 
                          "Mating/courtship behaviour and effort" = "Behavioural traits", 
                          "Offspring traits and success" = "Offspring traits and success", 
                          "Others" ="Others", 
                          "Parental care provisioning" = "Behavioural traits",
                          "Pre-mating physical trait" = "Physiological/Physical traits",
                          "Primary sexual characteristics" = "Physiological/Physical traits",
                          "Reproductive output" = "Reproductive output"))

reprocatREML_mean <- rma.mv(yi=yi, V=vi,  
                        random= list(~1|paperid,~1|paper_sample,~1|esID),
                        mods = ~ reprocat3 - 1 , 
                        method="REML",data = lnrr,sparse = T)

summary(reprocatREML_mean)

r2_ml(reprocatREML_mean)

reprocatREML_mean_RVE <- robust(reprocatREML_mean, cluster = lnrr$paper_sample)

reprocatREML_mean_RVE

treatmenttypeREML_mean <- rma.mv(yi=yi, V=vi,  
                        random= list(~1|paperid,~1|paper_sample,~1|esID),
                        mods = ~ treatmenttype - 1 , 
                        method="REML",data = lnrr,sparse = T)

summary(treatmenttypeREML_mean)

r2_ml(treatmenttypeREML_mean)

treatmenttypeREML_mean_RVE <- robust(treatmenttypeREML_mean, cluster = lnrr$paper_sample)

treatmenttypeREML_mean_RVE

#Recode biological groups into inverts/verts because of huge discrepancies in number of effect sizes
lnrr <- lnrr %>% 
  mutate(invert_vert=recode(biological_group, 
                          "amphibians" = "vertebrates", 
                          "birds" = "vertebrates", 
                          "crustaceans" ="invertebrates", 
                          "fishes" = "vertebrates",
                          "insects" = "invertebrates",
                          "mammals" = "vertebrates",
                          "reptiles" = "vertebrates"))

table(lnrr$biological_group)

biogrpREML_mean <- rma.mv(yi=yi, V=vi,  
                        random= list(~1|paperid,~1|paper_sample,~1|esID),
                        mods = ~ factor(invert_vert) - 1 , 
                        method="REML",data = lnrr,sparse = T)

summary(biogrpREML_mean)

biogrpREML_mean_RVE <- robust(biogrpREML_mean, cluster = lnrr$paper_sample)

biogrpREML_mean_RVE

#Recode blinding into 2 levels
lnrr <- lnrr %>% 
  mutate(blinding2=recode(blinding, 
                          "No" = "No/Unclear/unreported", 
                          "Unclear/unreported" = "No/Unclear/unreported", 
                          "Yes" ="Yes"))

blindingREML_mean <- rma.mv(yi=yi, V=vi,  
                        random= list(~1|paperid,~1|paper_sample,~1|esID),
                        mods = ~ blinding2 - 1 , 
                        method="REML",data = lnrr,sparse = T)

summary(blindingREML_mean)

r2_ml(blindingREML_mean)

blindingREML_mean_RVE <- robust(blindingREML_mean, cluster = lnrr$paper_sample)

blindingREML_mean_RVE

incompletereportingREML_mean <- rma.mv(yi=yi, V=vi,  
                        random= list(~1|paperid,~1|paper_sample,~1|esID),
                        mods = ~ incompletereporting - 1 , 
                        method="REML",data = lnrr,sparse = T)

summary(incompletereportingREML_mean)

r2_ml(incompletereportingREML_mean)

incompletereportingREML_mean_RVE <- robust(incompletereportingREML_mean, cluster = lnrr$paper_sample)

incompletereportingREML_mean_RVE

lifespanREML_mean <- rma.mv(yi=yi, V=vi,  
                        random= list(~1|paperid,~1|paper_sample,~1|esID),
                        mods = ~ scale(log(lifespan_days))+
                          scale(log(research_effort)), 
                        method="REML",data = lnrr,sparse = T)

summary(lifespanREML_mean)

r2_ml(lifespanREML_mean)

lifespanREML_mean_RVE <- robust(lifespanREML_mean, cluster = lnrr$paper_sample)

lifespanREML_mean_RVE

ifREML_mean <- rma.mv(yi=yi, V=vi,  
                        random= list(~1|paperid,~1|paper_sample,~1|esID),
                        mods = ~ scale(IF), 
                        method="REML",data = lnrr,sparse = T)
summary(ifREML_mean)

r2_ml(ifREML_mean)

ifREML_mean_RVE <- robust(ifREML_mean, cluster = lnrr$paper_sample)

ifREML_mean_RVE

yearREML_mean <- rma.mv(yi=yi, V=vi,  
                        random= list(~1|paperid,~1|paper_sample,~1|esID),
                        mods = ~ scale(year), 
                        method="REML",data = lnrr,sparse = T)

summary(yearREML_mean)

r2_ml(yearREML_mean)

yearREML_mean_RVE <- robust(yearREML_mean, cluster = lnrr$paper_sample)

yearREML_mean_RVE
```

Putting figures together for the lnrr results

```{r plot lnrr}
# Fig 5

# A
p1 <- orchard_plot(res2REML_mean_RVE, xlab=expression(italic("lnRR")),angle = 45, group = "paperid", data = lnrr, trunk.size = 1.5, branch.size = 2.5, twig.size = 0.5) +
  scale_fill_manual(values="grey") +
  scale_colour_manual(values="grey") +
  scale_x_discrete(labels = c('Intercept')) +
  xlab("Meta-analytic mean") 

# B
p2 <- orchard_plot(ageREML_mean_RVE, mod = "young_old2",xlab=expression(italic("lnRR")),angle = 45, group = "paperid", data = lnrr, trunk.size = 2.5, branch.size = 2.5, twig.size = 0.5,  legend.pos = "none") + 
  scale_x_discrete(labels = c('Unclear/\nMixed', 'Old', 'Young')) + 
  xlab("Age group")

# C
p3 <- orchard_plot(ctrlimmrespREML_mean_RVE, mod = "ctrlimmresp",xlab=expression(italic("lnRR")),angle = 45, group = "paperid", data = lnrr, trunk.size = 2.5, branch.size = 2.5, twig.size = 0.5,  legend.pos = "none") +
  xlab("Invasiveness of control treatment")

# D
p4 <- orchard_plot(popcatREML_mean_RVE, mod = "populationcategory",xlab=expression(italic("lnRR")),angle = 45, group = "paperid", data = lnrr, trunk.size = 2.5, branch.size = 2.5, twig.size = 0.5,  legend.pos = "none") +
  scale_x_discrete(labels = c('Clutured \npopulation', 'Wild or their \nimmediate offspring', 'Captive for \nseveral generations')) +
  xlab("Population category")

# E
p5 <- orchard_plot(reprocatREML_mean_RVE, mod = "reprocat3",xlab=expression(italic("lnRR")),angle = 45, group = "paperid", data = lnrr, trunk.size = 2.5, branch.size = 2.5, twig.size = 0.5,  legend.pos = "none") + 
scale_x_discrete(labels = c("Behavioural \ntraits", 
                            "Offspring traits \nand success", 
                            "Others",
                            "Physiological/\nPhysical traits",
                            "Reproductive \noutput"
                            )) +
  xlab("Reproductive trait categoy")


# F
p6 <- orchard_plot(treatmenttypeREML_mean_RVE, mod = "treatmenttype", xlab=expression(italic("lnRR")),angle = 45, group = "paperid", data = lnrr, trunk.size = 2.5, branch.size = 2.5, twig.size = 0.5,  legend.pos = "none") + 
scale_x_discrete(labels =  c("Non-pathogenetic \nforeign bodies","Substrates of \npathogenic origins" )) +
  xlab("Treatment type")

# G
p7 <- orchard_plot(blindingREML_mean_RVE, mod = "blinding2", xlab=expression(italic("lnRR")),angle = 45, group = "paperid", data = lnrr, trunk.size = 2.5, branch.size = 2.5, twig.size = 0.5, legend.pos = "none") + 
scale_x_discrete(labels =  c("No/Unclear/\nUnreported","Yes" )) +
  xlab("Blinding")

# H
p8 <- orchard_plot(incompletereportingREML_mean_RVE, mod = "incompletereporting", xlab=expression(italic("lnRR")),angle = 45, group = "paperid", data = lnrr, trunk.size = 2.5, branch.size = 2.5, twig.size = 0.5,
                   legend.pos = "none") +
  xlab("Incomplete reporting")

(p1 + p2)/(p3 + p4)/(p5 + p6)/(p7 + p8) +  plot_annotation(tag_levels = 'A') 

# Figure 6

# A
lnrr$ln_lifespan_days <- log(lnrr$lifespan_days)


lifespanREML_mean_fig <- rma.mv(yi=yi, V=vi,  
                        random= list(~1|paperid,~1|paper_sample,~1|esID),
                        mods = ~ ln_lifespan_days, 
                        method="REML",data = lnrr,sparse = T)

lifespanREML_mean_fig_RVE <- robust(lifespanREML_mean_fig, cluster = lnrr$paper_sample)


reg1 <- bubble_plot(lifespanREML_mean_fig_RVE, mod = "ln_lifespan_days", 
            xlab = "ln(Life span) in days", ylab = "lnRR",
            group = "paperid",
            data = lnrr, legend.pos = "bottom.left")

# B
ifREML_mean_fig <- rma.mv(yi=yi, V=vi,  
                        random= list(~1|paperid,~1|paper_sample,~1|esID),
                        mods = ~ IF, 
                        method="REML",data = lnrr,sparse = T)


ifREML_mean_fig_RVE <- robust(ifREML_mean_fig, cluster = lnrr$paper_sample)

reg2 <- bubble_plot(ifREML_mean_fig_RVE, mod = "IF", 
            xlab = "Journal Impact factor", ylab = "lnRR",
            group = "paperid",
            data = lnrr, legend.pos = "none")

# C
yearREML_mean_fig <- rma.mv(yi=yi, V=vi,  
                        random= list(~1|paperid,~1|paper_sample,~1|esID),
                        mods = ~ year, 
                        method="REML",data = lnrr,sparse = T)

yearREML_mean_fig_RVE <- robust(yearREML_mean_fig, cluster = lnrr$paper_sample)

reg3 <- bubble_plot(yearREML_mean_fig_RVE, mod = "year", 
            xlab = "Publication year", ylab = "lnRR",
            group = "paperid",
            data = lnrr, legend.pos = "none")
 
reg1 / reg2 / reg3 +  plot_annotation(tag_levels = 'A') 
```

Putting figures together for the lnrr results revisions - Limiting the range of the results and excluding the outliers so that we can see the distribution better

```{r plot lnrr revision}
# A
p1 <- orchard_plot(res2REML_mean_RVE, xlab=expression(italic("lnRR")),angle = 45, group = "paperid", data = lnrr, trunk.size = 1.5, branch.size = 2.5, twig.size = 0.5) +
  scale_fill_manual(values="grey") +
  scale_colour_manual(values="grey") +
  scale_x_discrete(labels = c('Intercept')) +
  xlab("Meta-analytic mean") +
  ylim(c(-1,1))

# B
p2 <- orchard_plot(ageREML_mean_RVE, mod = "young_old2",xlab=expression(italic("lnRR")),angle = 45, group = "paperid", data = lnrr, trunk.size = 2.5, branch.size = 2.5, twig.size = 0.5,  legend.pos = "none") + 
  scale_x_discrete(labels = c('Unclear/\nMixed', 'Old', 'Young')) + 
  xlab("Age group")+
  ylim(c(-1,1))

# C
p3 <- orchard_plot(ctrlimmrespREML_mean_RVE, mod = "ctrlimmresp",xlab=expression(italic("lnRR")),angle = 45, group = "paperid", data = lnrr, trunk.size = 2.5, branch.size = 2.5, twig.size = 0.5,  legend.pos = "none") +
  xlab("Invasiveness of control treatment")+
  ylim(c(-1,1))

# D
p4 <- orchard_plot(popcatREML_mean_RVE, mod = "populationcategory",xlab=expression(italic("lnRR")),angle = 45, group = "paperid", data = lnrr, trunk.size = 2.5, branch.size = 2.5, twig.size = 0.5,  legend.pos = "none") +
  scale_x_discrete(labels = c('Clutured \npopulation', 'Wild or their \nimmediate offspring', 'Captive for \nseveral generations')) +
  xlab("Population category")+
  ylim(c(-1,1))

# E
p5 <- orchard_plot(reprocatREML_mean_RVE, mod = "reprocat3",xlab=expression(italic("lnRR")),angle = 45, group = "paperid", data = lnrr, trunk.size = 2.5, branch.size = 2.5, twig.size = 0.5,  legend.pos = "none") + 
scale_x_discrete(labels = c("Behavioural \ntraits", 
                            "Offspring traits \nand success", 
                            "Others",
                            "Physiological/\nPhysical traits",
                            "Reproductive \noutput"
                            )) +
  xlab("Reproductive trait categoy")+
  ylim(c(-1,1))


# F
p6 <- orchard_plot(treatmenttypeREML_mean_RVE, mod = "treatmenttype", xlab=expression(italic("lnRR")),angle = 45, group = "paperid", data = lnrr, trunk.size = 2.5, branch.size = 2.5, twig.size = 0.5,  legend.pos = "none") + 
scale_x_discrete(labels =  c("Non-pathogenetic \nforeign bodies","Substrates of \npathogenic origins" )) +
  xlab("Treatment type")+
  ylim(c(-1,1))

# G
p7 <- orchard_plot(blindingREML_mean_RVE, mod = "blinding2", xlab=expression(italic("lnRR")),angle = 45, group = "paperid", data = lnrr, trunk.size = 2.5, branch.size = 2.5, twig.size = 0.5, legend.pos = "none") + 
scale_x_discrete(labels =  c("No/Unclear/\nUnreported","Yes" )) +
  xlab("Blinding")+
  ylim(c(-1,1))

# H
p8 <- orchard_plot(incompletereportingREML_mean_RVE, mod = "incompletereporting", xlab=expression(italic("lnRR")),angle = 45, group = "paperid", data = lnrr, trunk.size = 2.5, branch.size = 2.5, twig.size = 0.5,
                   legend.pos = "none") +
  xlab("Incomplete reporting")+
  ylim(c(-1,1))

(p1 + p2)/(p3 + p4)/(p5 + p6)/(p7 + p8) +  plot_annotation(tag_levels = 'A') 

# Figure 6

# A
lnrr$ln_lifespan_days <- log(lnrr$lifespan_days)


lifespanREML_mean_fig <- rma.mv(yi=yi, V=vi,  
                        random= list(~1|paperid,~1|paper_sample,~1|esID),
                        mods = ~ ln_lifespan_days, 
                        method="REML",data = lnrr,sparse = T)

lifespanREML_mean_fig_RVE <- robust(lifespanREML_mean_fig, cluster = lnrr$paper_sample)


reg1 <- bubble_plot(lifespanREML_mean_fig_RVE, mod = "ln_lifespan_days", 
            xlab = "ln(Life span) in days", ylab = "lnRR",
            group = "paperid",
            data = lnrr, legend.pos = "bottom.left")+
  ylim(c(-1,1))

# B
ifREML_mean_fig <- rma.mv(yi=yi, V=vi,  
                        random= list(~1|paperid,~1|paper_sample,~1|esID),
                        mods = ~ IF, 
                        method="REML",data = lnrr,sparse = T)


ifREML_mean_fig_RVE <- robust(ifREML_mean_fig, cluster = lnrr$paper_sample)

reg2 <- bubble_plot(ifREML_mean_fig_RVE, mod = "IF", 
            xlab = "Journal Impact factor", ylab = "lnRR",
            group = "paperid",
            data = lnrr, legend.pos = "none")+
  ylim(c(-1,1))

# C
yearREML_mean_fig <- rma.mv(yi=yi, V=vi,  
                        random= list(~1|paperid,~1|paper_sample,~1|esID),
                        mods = ~ year, 
                        method="REML",data = lnrr,sparse = T)

yearREML_mean_fig_RVE <- robust(yearREML_mean_fig, cluster = lnrr$paper_sample)

reg3 <- bubble_plot(yearREML_mean_fig_RVE, mod = "year", 
            xlab = "Publication year", ylab = "lnRR",
            group = "paperid",
            data = lnrr, legend.pos = "none")+
  ylim(c(-1,1))
 
reg1 / reg2 / reg3 +  plot_annotation(tag_levels = 'A') 

```

Model selection for mean (multi-predictor model)

Here we build the best model via an AICc based model selection method implemented in the R package MuMin.

```{r models with AICC model selection lnrr}
#subset to useful data
keepVars <- c("yi", 
              "vi",
              "speciesid", 
              "paperid", 
              "paper_sample", 
              "esID", 
              "young_old", 
              "young_old2", 
              "focalsexcare", 
              "ctrlimmresp", 
              "experimentalsetting", 
              "populationcategory", 
              "reprocat2", 
              "reprocat3", 
              "treatmenttype", 
              "biological_group", 
              "invert_vert",
              "lifespan_categorical",
              "blinding2",
              "incompletereporting",
              "lifespan_days",
              "IF",
              "year",
              "ncontrol",
              "ntreatment",
              "research_effort")
lnrr_compl <- lnrr[, keepVars]
#Use complete dataset (dataset after removing cases with missing classifications)
lnrr_compl <- lnrr_compl[complete.cases(lnrr_compl),]

mods <- lnrr_compl %>% dplyr::select(young_old2, focalsexcare, ctrlimmresp, experimentalsetting, populationcategory, reprocat3, treatmenttype, invert_vert, lifespan_categorical, blinding2, incompletereporting)

#useGoodman and Kruskal’s τ measure of association between categorical predictor variables (function from package GoodmanKruskal: https://cran.r-project.org/web/packages/GoodmanKruskal/vignettes/GoodmanKruskal.html)
GKmatrix <- GKtauDataframe(mods)
plot(GKmatrix)

eval(metafor:::.MuMIn)

#Run full model with all relevant random factors and moderators first with ML (Model selection happening here. So we use ML.)
lnrr_compl$ln_lifespan <- scale(log(lnrr_compl$lifespan_days))
lnrr_compl$ln_research_effort <- scale(log(lnrr_compl$research_effort))

full.model<- rma.mv(yi=yi, V=vi, 
                    random=list(~1|paperid,~1|paper_sample,~1|esID),
                    mods=~factor(relevel(young_old2, ref = "old"))+
                      factor(ctrlimmresp)+
                      factor(populationcategory)+
                      factor(reprocat3)+
                      factor(treatmenttype)+
                      factor(blinding2)+
                      factor(incompletereporting)+
                      ln_lifespan+
                      scale(year)+
                      ln_research_effort, 
                    data=lnrr_compl, method="ML", sparse=T)

summary(full.model)

#Create all candidate models
candidate.models <- dredge(full.model, subset = dc(ln_lifespan,ln_research_effort)&&dc(ln_research_effort,ln_lifespan))

#Find all the models with AICc less than 2 from the best model with the lowest AICc. Delta is the AICc difference between the model in question and the best model (so bets model has a delta of 0)
subset.models<- subset(candidate.models, delta < 2)
model.sel(subset.models)
# model averaging P.s. Look at the conditional average results. Full model is with shrinkage. 
model.avg<-model.avg(subset.models)
summary(model.avg)
confint(model.avg)

save(model.avg, file=here::here("results", "modelavg.RData"))
```

Subset analysis on the lnrr results for the two largest taxa in the dataset

```{r Sensitivity analysis revision lnrr}
lnrr_bird_insect <- lnrr %>% filter(biological_group=="birds"|biological_group=="insects") 

biogrpREML2_mean <- rma.mv(yi=yi, V=vi,  
                        random= list(~1|paperid,~1|paper_sample,~1|esID),
                        mods = ~ relevel(factor(biological_group), ref = "birds"), 
                        method="REML",data = lnrr_bird_insect,sparse = T)

summary(biogrpREML2_mean)

lnrr_bird <- lnrr %>% filter(biological_group=="birds")
lnrr_insect <- lnrr %>% filter(biological_group=="insects")

keepVars <- c("yi", 
              "vi",
              "speciesid", 
              "paperid", 
              "paper_sample", 
              "esID", 
              "young_old", 
              "young_old2", 
              "focalsexcare", 
              "ctrlimmresp", 
              "experimentalsetting", 
              "populationcategory", 
              "reprocat2", 
              "reprocat3", 
              "treatmenttype", 
              "biological_group", 
              "invert_vert",
              "lifespan_categorical",
              "blinding2",
              "incompletereporting",
              "lifespan_days",
              "IF",
              "year",
              "ncontrol",
              "ntreatment",
              "research_effort")
lnrr_bird_compl <- lnrr_bird[, keepVars]
#Use complete dataset (dataset after removing cases with missing classifications)

lnrr_bird_compl <- lnrr_bird_compl[complete.cases(lnrr_bird_compl),]

eval(metafor:::.MuMIn)

#Run full model with all relevant random factors and moderators first with ML (Model selection happening here. So we use ML.)
lnrr_bird_compl$ln_lifespan <- scale(log(lnrr_bird_compl$lifespan_days))
lnrr_bird_compl$ln_research_effort <- scale(log(lnrr_bird_compl$research_effort))

full.model_bird<- rma.mv(yi=yi, V=vi, 
                    random=list(~1|paperid,~1|paper_sample,~1|esID),
                    mods=~factor(reprocat3)+
                      factor(treatmenttype)+
                      factor(blinding2)+
                      factor(incompletereporting)+
                      ln_lifespan+
                      scale(year)+
                      ln_research_effort, 
                    data=lnrr_bird_compl, method="ML", sparse=T)

summary(full.model_bird)

#Create all candidate models
candidate.models_bird <- dredge(full.model_bird, subset = dc(ln_lifespan,ln_research_effort)&&dc(ln_research_effort,ln_lifespan))

#Find all the models with AICc less than 2 from the best model with the lowest AICc. Delta is the AICc difference between the model in question and the best model (so bets model has a delta of 0)
subset.models_bird<- subset(candidate.models_bird, delta < 2)
model.sel(subset.models_bird)
# model averaging P.s. Look at the conditional average results. Full model is with shrinkage. 
model.avg_bird<-model.avg(subset.models_bird)
summary(model.avg_bird)
confint(model.avg_bird)

lnrr_insect_compl <- lnrr_insect[, keepVars]
#Use complete dataset (dataset after removing cases with missing classifications)
lnrr_insect_compl <- lnrr_insect_compl[complete.cases(lnrr_insect_compl),]

eval(metafor:::.MuMIn)

#Run full model with all relevant random factors and moderators first with ML (Model selection happening here. So we use ML.)
lnrr_insect_compl$ln_lifespan <- scale(log(lnrr_insect_compl$lifespan_days))
lnrr_insect_compl$ln_research_effort <- scale(log(lnrr_insect_compl$research_effort))

full.model_insect<- rma.mv(yi=yi, V=vi, 
                    random=list(~1|paperid,~1|paper_sample,~1|esID),
                    mods=~factor(relevel(young_old2, ref = "old"))+
                      factor(ctrlimmresp)+
                      factor(populationcategory)+
                      factor(reprocat3)+
                      factor(treatmenttype)+
                      factor(blinding2)+
                      factor(incompletereporting)+
                      ln_lifespan+
                      scale(year)+
                      ln_research_effort, 
                    data=lnrr_insect_compl, method="ML", sparse=T)

summary(full.model_insect)

#Create all candidate models
candidate.models_insect <- dredge(full.model_insect, subset = dc(ln_lifespan,ln_research_effort)&&dc(ln_research_effort,ln_lifespan))

#Find all the models with AICc less than 2 from the best model with the lowest AICc. Delta is the AICc difference between the model in question and the best model (so bets model has a delta of 0)
subset.models_insect<- subset(candidate.models_insect, delta < 2)
model.sel(subset.models_insect)
# model averaging P.s. Look at the conditional average results. Full model is with shrinkage. 
model.avg_insect<-model.avg(subset.models_insect)
summary(model.avg_insect)
confint(model.avg_insect)
```

Publication bias analysis for mean

Here we analyse for potential publication bias by looking at the relationship between the se and the effect size.

```{r publication bias lnrr}
funnel(full.model)
funnel(full.model, ylim=c(0,2.5))

lnrr_compl$inv_n_tilda <-  with(lnrr_compl, (ncontrol + ntreatment)/(ncontrol*ntreatment))
lnrr_compl$sqrt_inv_n_tilda <-  with(lnrr_compl, sqrt(inv_n_tilda))

pub_bias_lnrr<- rma.mv(yi=yi, V=vi, 
                    random=list(~1|paperid,~1|paper_sample,~1|esID),
                    mods=~1+
                      factor(young_old2)+
                      factor(reprocat3)+
                      factor(treatmenttype)+
                      scale(year)+
                      factor(blinding2)+
                      factor(incompletereporting)+
                      sqrt_inv_n_tilda, 
                    data=lnrr_compl, 
                    method="REML", 
                    test="t", 
                    sparse=T)

summary(pub_bias_lnrr)

pub_bias_lnrr_single<- rma.mv(yi=yi, V=vi, 
                    random=list(~1|paperid,~1|paper_sample,~1|esID),
                    mods=~1+
                      sqrt_inv_n_tilda, 
                    data=lnrr_compl, 
                    method="REML", 
                    test="t", 
                    sparse=T)

summary(pub_bias_lnrr_single)

IF_lnrr<- rma.mv(yi=yi, V=vi, 
                    random=list(~1|paperid,~1|paper_sample,~1|esID),
                    mods=~1+
                   factor(young_old2)+
                      factor(reprocat3)+
                      factor(treatmenttype)+
                      scale(year)+
                      factor(blinding2)+
                      factor(incompletereporting)+
                      scale(IF), 
                    data=lnrr_compl, 
                    method="REML",
                    sparse=T)

summary(IF_lnrr)
```

Overall effect size results for variance 

We will generate the overall effect size results for variance. 

```{r overall mean lncvr}
# M0: model without random-effects using rma () to calculate I2
res0I2_var <- rma(yi=yi, vi=vi, data=lncvr, method="REML") #I^2 = 58.75%
summary(res0I2_var)

# M1: model with full random effects to check relative impact of random effects

#Create the effect size id, paper id, and sample id for the random effects
lncvr$esID <- as.factor(1:dim(lncvr)[1])
lncvr$paper_sample <- paste0(lncvr$paperid,lncvr$sample_ID)
lncvr$phylogeny <- lncvr$species

res1REML_var <- rma.mv(yi=yi, V=vi,  
                        random= list(~1|phylogeny,~1|speciesid, ~1|paperid,~1|paper_sample,~1|esID),
                        method="REML",data = lncvr, R= list(phylogeny = cor_tree_binary_lncvr),sparse=T)

summary(res1REML_var)

#Check the i2 of the random effects
i2_ml(res1REML_var)

#All random effects contribute to some of the variation in the effect sizes apart from species id, so we keep all except species id for the rest of the models

# M2: random-effect model(intercept-only model) with finalized  random factor struture using REML for parameter estimate

#var results

res2REML_var <- rma.mv(yi=yi, V=vi,  
                        random= list(~1|phylogeny, ~1|paperid,~1|paper_sample,~1|esID),
                        method="REML",data = lncvr, R= list(phylogeny = cor_tree_binary_lncvr),sparse=T)

summary(res2REML_var)

res2REML_var_RVE <- robust(res2REML_var, cluster = lncvr$paper_sample)

res2REML_var_RVE
```

Meta-regressions with single predictors for variance. This is to extract effect size estimates for each level within moderators.

```{r uni_meta_reg lncvr}
#Recode by combining mixed ages with unclear. 
lncvr <- lncvr %>% 
  mutate(young_old2=recode(young_old, "young" = "young", "old" = "old", "unclear" = "unclear/mixed", "mixed" = "unclear/mixed"))

ageREML_var <- rma.mv(yi=yi, V=vi,  
                        random= list(~1|phylogeny, ~1|paperid,~1|paper_sample,~1|esID),
                        mods = ~ young_old2 - 1 , 
                        method="REML",data = lncvr,R= list(phylogeny = cor_tree_binary_lncvr), sparse=T)
summary(ageREML_var)

r2_ml(ageREML_var)

ageREML_var_RVE <- robust(ageREML_var, cluster = lncvr$paper_sample)

ageREML_var_RVE

#Create variable on parental care by focal sex

lncvr$focalsexcare<- paste(lncvr$focalsex,lncvr$parental_care)

lncvr$focalsexcare<-as.factor(lncvr$focalsexcare)

lncvr <- lncvr %>% 
  mutate(focalsexcare=recode(focalsexcare, 
                             "Both both" = "yes", 
                             "Both male" = "yes", 
                             "Both no" ="no", 
                             "Female both" = "yes",
                             "Female female" ="yes", 
                             "Female male" ="no", 
                             "Female no" ="no", 
                             "Male both" ="yes", 
                             "Male female" ="no", 
                             "Male male" ="yes", 
                             "Male no" ="no"))

focalsexcareREML_var <- rma.mv(yi=yi, V=vi,  
                        random= list(~1|phylogeny, ~1|paperid,~1|paper_sample,~1|esID),
                        mods = ~ factor(focalsexcare) - 1 , 
                        method="REML",data = lncvr,R= list(phylogeny = cor_tree_binary_lncvr),sparse=T)

summary(focalsexcareREML_var)

r2_ml(focalsexcareREML_var)

focalsexcareREML_var_RVE <- robust(focalsexcareREML_var, cluster = lncvr$paper_sample)

focalsexcareREML_var_RVE

ctrlimmrespREML_var <- rma.mv(yi=yi, V=vi,  
                        random= list(~1|phylogeny,~1|paperid,~1|paper_sample,~1|esID),
                        mods = ~ ctrlimmresp - 1 , 
                        method="REML",data = lncvr,R= list(phylogeny = cor_tree_binary_lncvr),sparse=T)

summary(ctrlimmrespREML_var)

r2_ml(ctrlimmrespREML_var)

ctrlimmrespREML_var_RVE <- robust(ctrlimmrespREML_var, cluster = lncvr$paper_sample)

ctrlimmrespREML_var_RVE 

experimentalsettingREML_var <- rma.mv(yi=yi, V=vi,  
                        random= list(~1|phylogeny,~1|paperid,~1|paper_sample,~1|esID),
                        mods = ~ factor(experimentalsetting) - 1 , 
                        method="REML",data = lncvr,R= list(phylogeny = cor_tree_binary_lncvr),sparse=T)

summary(experimentalsettingREML_var)

r2_ml(experimentalsettingREML_var)

experimentalsettingREML_var_RVE <- robust(experimentalsettingREML_var, cluster = lncvr$paper_sample)

experimentalsettingREML_var_RVE

popcatREML_var <- rma.mv(yi=yi, V=vi,  
                        random= list(~1|phylogeny,~1|paperid,~1|paper_sample,~1|esID),
                        mods = ~ populationcategory - 1 , 
                        method="REML",data = lncvr, R= list(phylogeny = cor_tree_binary_lncvr),sparse=T)

summary(popcatREML_var)

r2_ml(popcatREML_var)

popcatREML_var_RVE <- robust(popcatREML_var, cluster = lncvr$paper_sample)

popcatREML_var_RVE

#Recode
lncvr <- lncvr %>% 
  mutate(reprocat3=recode(reprocat2, 
                          "Mating/courtship behaviour and effort" = "Behavioural traits", 
                          "Offspring traits and success" = "Offspring traits and success", 
                          "Others" ="Others", 
                          "Parental care provisioning" = "Behavioural traits",
                          "Pre-mating physical trait" = "Physiological/Physical traits",
                          "Primary sexual characteristics" = "Physiological/Physical traits",
                          "Reproductive output" = "Reproductive output"))

reprocatREML_var <- rma.mv(yi=yi, V=vi,  
                        random= list(~1|phylogeny,~1|paperid,~1|paper_sample,~1|esID),
                        mods = ~ reprocat3 - 1 , 
                        method="REML",data = lncvr,R= list(phylogeny = cor_tree_binary_lncvr),sparse=T)

summary(reprocatREML_var)

r2_ml(reprocatREML_var)

reprocatREML_var_RVE <- robust(reprocatREML_var, cluster = lncvr$paper_sample)

reprocatREML_var_RVE

treatmenttypeREML_var <- rma.mv(yi=yi, V=vi,  
                        random= list(~1|phylogeny,~1|paperid,~1|paper_sample,~1|esID),
                        mods = ~ treatmenttype - 1 , 
                        method="REML",data = lncvr,R= list(phylogeny = cor_tree_binary_lncvr),sparse=T)

summary(treatmenttypeREML_var)

r2_ml(treatmenttypeREML_var)

treatmenttypeREML_var_RVE <- robust(treatmenttypeREML_var, cluster = lncvr$paper_sample)

treatmenttypeREML_var_RVE

#Recode biological groups into inverts/verts
lncvr <- lncvr %>% 
  mutate(invert_vert=recode(biological_group, 
                          "amphibians" = "vertebrates", 
                          "birds" = "vertebrates", 
                          "crustaceans" ="invertebrates", 
                          "fishes" = "vertebrates",
                          "insects" = "invertebrates",
                          "mammals" = "vertebrates",
                          "reptiles" = "vertebrates"))

biogrpREML_var <- rma.mv(yi=yi, V=vi,  
                        random= list(~1|phylogeny, ~1|paperid,~1|paper_sample,~1|esID),
                        mods = ~ factor(invert_vert) - 1 , 
                        method="REML",data = lncvr,R= list(phylogeny = cor_tree_binary_lncvr),sparse=T)

summary(biogrpREML_var)

r2_ml(biogrpREML_var)

biogrpREML_var_RVE <- robust(biogrpREML_var, cluster = lncvr$paper_sample)

biogrpREML_var_RVE

biogrpREML2_var <- rma.mv(yi=yi, V=vi,  
                        random= list(~1|phylogeny, ~1|paperid,~1|paper_sample,~1|esID),
                        mods = ~ relevel(factor(biological_group), ref = "birds") , 
                        method="REML",data = lncvr,R= list(phylogeny = cor_tree_binary_lncvr),sparse=T)

summary(biogrpREML2_var)

#Recode blinding into 2 levels
lncvr <- lncvr %>% 
  mutate(blinding2=recode(blinding, 
                          "No" = "No/Unclear/unreported", 
                          "Unclear/unreported" = "No/Unclear/unreported", 
                          "Yes" ="Yes"))

blindingREML_var <- rma.mv(yi=yi, V=vi,  
                        random= list(~1|phylogeny,~1|paperid,~1|paper_sample,~1|esID),
                        mods = ~ factor(blinding2) - 1 , 
                        method="REML",data = lncvr,R= list(phylogeny = cor_tree_binary_lncvr),sparse = T)

summary(blindingREML_var)

r2_ml(blindingREML_var)

blindingREML_var_RVE <- robust(blindingREML_var, cluster = lncvr$paper_sample)

blindingREML_var_RVE

incompletereportingREML_var <- rma.mv(yi=yi, V=vi,  
                        random= list(~1|phylogeny,~1|paperid,~1|paper_sample,~1|esID),
                        mods = ~ factor(incompletereporting) - 1 , 
                        method="REML",data = lncvr,R= list(phylogeny = cor_tree_binary_lncvr),sparse = T)

summary(incompletereportingREML_var)

r2_ml(incompletereportingREML_var)

incompletereportingREML_var_RVE <- robust(incompletereportingREML_var, cluster = lncvr$paper_sample)

incompletereportingREML_var_RVE

lifespanREML_var <- rma.mv(yi=yi, V=vi,  
                        random= list(~1|phylogeny,~1|paperid,~1|paper_sample,~1|esID),
                        mods = ~ scale(log(lifespan_days))+
                          scale(log(research_effort)), 
                        method="REML",data = lncvr,R= list(phylogeny = cor_tree_binary_lncvr),sparse=T)

summary(lifespanREML_var)

r2_ml(lifespanREML_var)

lifespanREML_var_RVE <- robust(lifespanREML_var, cluster = lncvr$paper_sample)

lifespanREML_var_RVE
```

Putting figures together for the lncvr results

```{r}
# A
f1 <- orchard_plot(res2REML_var_RVE, mod = "1", xlab="lnCVR",angle = 45, group = "paperid", data = lncvr, trunk.size = 1.5, branch.size = 2.5, twig.size = 0.5, cb = F) +
  scale_fill_manual(values="grey") +
  scale_colour_manual(values="grey") +
  scale_x_discrete(labels = c('Intercept')) +
  xlab("Meta-analytic mean")

# B
f2 <- orchard_plot(ageREML_var_RVE, mod = "young_old2",xlab="lnCVR",angle = 45, group = "paperid", data = lncvr, trunk.size = 2.5, branch.size = 2.5, twig.size = 0.5,  legend.pos = "none") + 
  scale_x_discrete(labels = c('Unclear/\nMixed', 'Old', 'Young')) +
  xlab("Age group")

# C
f3 <- orchard_plot(ctrlimmrespREML_var_RVE, mod = "ctrlimmresp",xlab="lnCVR",angle = 45, group = "paperid", data = lncvr, trunk.size = 2.5, branch.size = 2.5, twig.size = 0.5,  legend.pos = "none") +
  xlab("Invasiveness of control treatment")


# D
f4 <- orchard_plot(popcatREML_var_RVE, mod = "populationcategory",xlab="lnCVR",angle = 45, group = "paperid", data = lncvr, trunk.size = 2.5, branch.size = 2.5, twig.size = 0.5,  legend.pos = "none") +
  scale_x_discrete(labels = c('Clutured \npopulation', 'Wild or their \nimmediate offspring', 'Captive for \nseveral generations')) +
  xlab("Population category")


# E
f5 <- orchard_plot(reprocatREML_var_RVE, mod = "reprocat3",xlab="lnCVR",angle = 45, group = "paperid", data = lncvr, trunk.size = 2.5, branch.size = 2.5, twig.size = 0.5,  legend.pos = "none") + 
scale_x_discrete(labels = c("Behavioural \ntraits", 
                            "Offspring traits \nand success", 
                            "Others",
                            "Physiological/\nPhysical traits",
                            "Reproductive \noutput"
                            )) +
  xlab("Reproductive trait categoy")


# F
f6 <- orchard_plot(treatmenttypeREML_var_RVE, mod = "treatmenttype", xlab="lnCVR",angle = 45, group = "paperid", data = lncvr, trunk.size = 2.5, branch.size = 2.5, twig.size = 0.5,  legend.pos = "none") + 
scale_x_discrete(labels =  c("Non-pathogenetic \nforeign bodies","Substrates of \npathogenic origins" )) +
  xlab("Treatment type")


# G
f7 <- orchard_plot(blindingREML_var_RVE, mod = "blinding2", xlab="lnCVR",angle = 45, group = "paperid", data = lncvr, trunk.size = 2.5, branch.size = 2.5, twig.size = 0.5, legend.pos = "none") + 
scale_x_discrete(labels =  c("No/Unclear/\nUnreported","Yes" )) +
  xlab("Blinding")

# H
f8 <- orchard_plot(incompletereportingREML_var_RVE, mod = "incompletereporting", xlab="lnCVR",angle = 45, group = "paperid", data = lncvr, trunk.size = 2.5, branch.size = 2.5, twig.size = 0.5,
                   legend.pos = "none") +
  xlab("Incomplete reporting")

(f1 + f2)/(f3 + f4)/(f5 + f6)/(f7 + f8) +  plot_annotation(tag_levels = 'A') 

# life span
lncvr$ln_lifespan_days <- log(lncvr$lifespan_days)

# model
lifespanREML_var_fig <- rma.mv(yi=yi, V=vi,  
                        random= list(~1|phylogeny, ~1|paperid,~1|paper_sample,~1|esID),
                        mods = ~ ln_lifespan_days, 
                        method="REML",data = lncvr,R= list(phylogeny = cor_tree_binary_lncvr),sparse=T)

lifespanREML_var_fig_RVE <- robust(lifespanREML_var_fig, cluster = lncvr$paper_sample)

reg <- bubble_plot(lifespanREML_var_fig_RVE, mod = "ln_lifespan_days", 
            xlab = "ln(Life span) in days", ylab = "lnCVR",
            group = "paperid",
            data = lncvr, legend.pos = "bottom.left")
reg

```

Putting figures together for the lncvr results revisions - Limiting the range of the results and excluding the outliers so that we can see the distribution better

```{r}
# A
f1 <- orchard_plot(res2REML_var_RVE, mod = "1", xlab="lnCVR",angle = 45, group = "paperid", data = lncvr, trunk.size = 1.5, branch.size = 2.5, twig.size = 0.5, cb = F) +
  scale_fill_manual(values="grey") +
  scale_colour_manual(values="grey") +
  scale_x_discrete(labels = c('Intercept')) +
  xlab("Meta-analytic mean")+
  ylim(c(-2,2))

# B
f2 <- orchard_plot(ageREML_var_RVE, mod = "young_old2",xlab="lnCVR",angle = 45, group = "paperid", data = lncvr, trunk.size = 2.5, branch.size = 2.5, twig.size = 0.5,  legend.pos = "none") + 
  scale_x_discrete(labels = c('Unclear/\nMixed', 'Old', 'Young')) +
  xlab("Age group")+
  ylim(c(-2,2))

# C
f3 <- orchard_plot(ctrlimmrespREML_var_RVE, mod = "ctrlimmresp",xlab="lnCVR",angle = 45, group = "paperid", data = lncvr, trunk.size = 2.5, branch.size = 2.5, twig.size = 0.5,  legend.pos = "none") +
  xlab("Invasiveness of control treatment")+
  ylim(c(-2,2))


# D
f4 <- orchard_plot(popcatREML_var_RVE, mod = "populationcategory",xlab="lnCVR",angle = 45, group = "paperid", data = lncvr, trunk.size = 2.5, branch.size = 2.5, twig.size = 0.5,  legend.pos = "none") +
  scale_x_discrete(labels = c('Clutured \npopulation', 'Wild or their \nimmediate offspring', 'Captive for \nseveral generations')) +
  xlab("Population category")+
  ylim(c(-2,2))


# E
f5 <- orchard_plot(reprocatREML_var_RVE, mod = "reprocat3",xlab="lnCVR",angle = 45, group = "paperid", data = lncvr, trunk.size = 2.5, branch.size = 2.5, twig.size = 0.5,  legend.pos = "none") + 
scale_x_discrete(labels = c("Behavioural \ntraits", 
                            "Offspring traits \nand success", 
                            "Others",
                            "Physiological/\nPhysical traits",
                            "Reproductive \noutput"
                            )) +
  xlab("Reproductive trait categoy")+
  ylim(c(-2,2))


# F
f6 <- orchard_plot(treatmenttypeREML_var_RVE, mod = "treatmenttype", xlab="lnCVR",angle = 45, group = "paperid", data = lncvr, trunk.size = 2.5, branch.size = 2.5, twig.size = 0.5,  legend.pos = "none") + 
scale_x_discrete(labels =  c("Non-pathogenetic \nforeign bodies","Substrates of \npathogenic origins" )) +
  xlab("Treatment type")+
  ylim(c(-2,2))


# G
f7 <- orchard_plot(blindingREML_var_RVE, mod = "blinding2", xlab="lnCVR",angle = 45, group = "paperid", data = lncvr, trunk.size = 2.5, branch.size = 2.5, twig.size = 0.5, legend.pos = "none") + 
scale_x_discrete(labels =  c("No/Unclear/\nUnreported","Yes" )) +
  xlab("Blinding")+
  ylim(c(-2,2))

# H
f8 <- orchard_plot(incompletereportingREML_var_RVE, mod = "incompletereporting", xlab="lnCVR",angle = 45, group = "paperid", data = lncvr, trunk.size = 2.5, branch.size = 2.5, twig.size = 0.5,
                   legend.pos = "none") +
  xlab("Incomplete reporting")+
  ylim(c(-2,2))

(f1 + f2)/(f3 + f4)/(f5 + f6)/(f7 + f8) +  plot_annotation(tag_levels = 'A') 

# Figure 6

# life span
lncvr$ln_lifespan_days <- log(lncvr$lifespan_days)

# model
lifespanREML_var_fig <- rma.mv(yi=yi, V=vi,  
                        random= list(~1|phylogeny, ~1|paperid,~1|paper_sample,~1|esID),
                        mods = ~ ln_lifespan_days, 
                        method="REML",data = lncvr,R= list(phylogeny = cor_tree_binary_lncvr),sparse=T)

lifespanREML_var_fig_RVE <- robust(lifespanREML_var_fig, cluster = lncvr$paper_sample)

reg <- bubble_plot(lifespanREML_var_fig_RVE, mod = "ln_lifespan_days", 
            xlab = "ln(Life span) in days", ylab = "lnCVR",
            group = "paperid",
            data = lncvr, legend.pos = "bottom.left")+
  ylim(c(-2,2))
reg

```

Model selection for variance (multi-predictor model)

Here we build the best model via an AICc based model selection method implemented in the R package MuMin.

```{r models with AICC model selection lncvr}
#subset to useful data
keepVars_var <- c("yi", 
              "vi",
              "speciesid", 
              "phylogeny",
              "paperid", 
              "paper_sample", 
              "esID", 
              "young_old", 
              "young_old2", 
              "focalsexcare", 
              "ctrlimmresp", 
              "experimentalsetting", 
              "populationcategory", 
              "reprocat2", 
              "reprocat3", 
              "treatmenttype", 
              "biological_group", 
              "invert_vert",
              "blinding2",
              "incompletereporting",
              "lifespan_categorical",
              "lifespan_days",
              "research_effort")
lncvr_compl <- lncvr[, keepVars_var]
#Use complete dataset (dataset after removing cases with missing classifications)

lncvr_compl <- lncvr_compl[complete.cases(lncvr_compl),]

mods_var <- lncvr_compl %>% select(young_old2, focalsexcare, ctrlimmresp, experimentalsetting, populationcategory, reprocat3, treatmenttype, invert_vert, lifespan_categorical,blinding2,incompletereporting)

#useGoodman and Kruskal’s τ measure of association between categorical predictor variables (function from package GoodmanKruskal: https://cran.r-project.org/web/packages/GoodmanKruskal/vignettes/GoodmanKruskal.html)
GKmatrix <- GKtauDataframe(mods_var)
plot(GKmatrix)

#Create the subset phylogeny tree
myspecies_lncvr_compl <- as.character(unique(lncvr_compl$speciesid))
length(myspecies_lncvr_compl) 
setdiff(tree_binary$tip.label, myspecies_lncvr_compl) 
tree_binary_lncvr_compl <- keep.tip(tree_binary, myspecies_lncvr_compl) 

tree_binary_lncvr_compl <- compute.brlen(tree_binary_lncvr_compl)
is.ultrametric(tree_binary_lncvr_compl)
cor_tree_binary_lncvr_compl <- vcv(tree_binary_lncvr_compl,corr=T)

eval(metafor:::.MuMIn)

#Run full model with all relevant random factors and moderators first with ML (Model selection happening here. So we use ML.)  Standard optimizer and nelder mead did not work, so we use BFGS here

lncvr_compl$ln_lifespan <- scale(log(lncvr_compl$lifespan_days))
lncvr_compl$ln_research_effort <- scale(log(lncvr_compl$research_effort))

full.model.var<- rma.mv(yi=yi, V=vi, 
                    random=list(~1|phylogeny, ~1|paperid,~1|paper_sample,~1|esID),
                    mods=~factor(young_old2)+
                      factor(ctrlimmresp)+
                      factor(populationcategory)+
                      factor(reprocat3)+
                      factor(treatmenttype)+
                      factor(blinding2)+
                      factor(incompletereporting)+
                      ln_lifespan+
                      ln_research_effort, 
                    data=lncvr_compl, method="ML", R= list(phylogeny = cor_tree_binary_lncvr_compl),
                    control=list(optimizer="optim", optmethod="BFGS"),sparse=T)

summary(full.model.var)

#Create all candidate models
candidate.models.var <- dredge(full.model.var,subset = dc(ln_lifespan,ln_research_effort)&&dc(ln_research_effort,ln_lifespan))

#Find all the models with AICc less than 2 from the best model with the lowest AICc. Delta is the AICc difference between the model in question and the best model (so bets model has a delta of 0)
subset.models.var<- subset(candidate.models.var, delta < 2)
model.sel(subset.models.var)

# model averaging P.s. Look at the conditional average results. Full model is with shrinkage. 
# note - sig levels are not meaningful because of dummy coding (not testing overall effect of factor) - next step does this
model.avg.var<-model.avg(subset.models.var)
summary(model.avg.var)
confint(model.avg.var)

save(model.avg.var, file=here::here("results", "modelavg_var.RData"))
```

Subset analysis on the lncvr results for the two largest taxa in the dataset

```{r Sensitivity analysis revision lncvr}
#Create the phylogeny for the subset of species first
lncvr_bird_insect <- lncvr %>% filter(biological_group=="birds"|biological_group=="insects") 
lncvr_bird <- lncvr %>% filter(biological_group=="birds")
lncvr_insect <- lncvr %>% filter(biological_group=="insects")

myspecies_lncvr_bird_insect <- as.character(unique(lncvr_bird_insect$speciesid))
length(myspecies_lncvr_bird_insect) 
setdiff(tree_binary$tip.label, myspecies_lncvr_bird_insect) 
tree_binary_lncvr_bird_insect <- keep.tip(tree_binary, myspecies_lncvr_bird_insect) 

tree_binary_lncvr_bird_insect <- compute.brlen(tree_binary_lncvr_bird_insect)
is.ultrametric(tree_binary_lncvr_bird_insect)
cor_tree_binary_lncvr_bird_insect <- vcv(tree_binary_lncvr_bird_insect,corr=T)

myspecies_lncvr_bird <- as.character(unique(lncvr_bird$speciesid))
length(myspecies_lncvr_bird) 
setdiff(tree_binary$tip.label, myspecies_lncvr_bird) 
tree_binary_lncvr_bird <- keep.tip(tree_binary, myspecies_lncvr_bird) 

tree_binary_lncvr_bird <- compute.brlen(tree_binary_lncvr_bird)
is.ultrametric(tree_binary_lncvr_bird)
cor_tree_binary_lncvr_bird <- vcv(tree_binary_lncvr_bird,corr=T)

myspecies_lncvr_insect <- as.character(unique(lncvr_insect$speciesid))
length(myspecies_lncvr_insect) 
setdiff(tree_binary$tip.label, myspecies_lncvr_insect) 
tree_binary_lncvr_insect <- keep.tip(tree_binary, myspecies_lncvr_insect)

tree_binary_lncvr_insect <- compute.brlen(tree_binary_lncvr_insect)
is.ultrametric(tree_binary_lncvr_insect)
cor_tree_binary_lncvr_insect <- vcv(tree_binary_lncvr_insect,corr=T)

biogrpREML3_var <- rma.mv(yi=yi, V=vi,  
                        random= list(~1|phylogeny, ~1|paperid,~1|paper_sample,~1|esID),
                        mods = ~ relevel(factor(biological_group), ref = "birds")-1, 
                        method="REML",data = lncvr_bird_insect,R= list(phylogeny = cor_tree_binary_lncvr_bird_insect),sparse=T)

biogrpREML3_var <- rma.mv(yi=yi, V=vi,  
                        random= list(~1|phylogeny, ~1|paperid,~1|paper_sample,~1|esID),
                        mods = ~ relevel(factor(biological_group), ref = "birds"), 
                        method="REML",data = lncvr_bird_insect,R= list(phylogeny = cor_tree_binary_lncvr_bird_insect),sparse=T)

summary(biogrpREML3_var)

keepVars <- c("yi", 
              "vi",
              "speciesid", 
              "paperid", 
              "paper_sample", 
              "esID", 
              "young_old", 
              "young_old2", 
              "focalsexcare", 
              "ctrlimmresp", 
              "experimentalsetting", 
              "populationcategory", 
              "reprocat2", 
              "reprocat3", 
              "treatmenttype", 
              "biological_group", 
              "invert_vert",
              "lifespan_categorical",
              "blinding2",
              "incompletereporting",
              "lifespan_days",
              "IF",
              "year",
              "ncontrol",
              "ntreatment",
              "research_effort")
lncvr_bird_compl <- lncvr_bird[, keepVars]
#Use complete dataset (dataset after removing cases with missing classifications)

lncvr_bird_compl <- lncvr_bird_compl[complete.cases(lncvr_bird_compl),]

eval(metafor:::.MuMIn)

#Run full model with all relevant random factors and moderators first with ML (Model selection happening here. So we use ML.)
lncvr_bird_compl$ln_lifespan <- scale(log(lncvr_bird_compl$lifespan_days))
lncvr_bird_compl$ln_research_effort <- scale(log(lncvr_bird_compl$research_effort))

full.model_bird<- rma.mv(yi=yi, V=vi, 
                    random=list(~1|paperid,~1|paper_sample,~1|esID),
                    mods=~factor(reprocat3)+
                      factor(treatmenttype)+
                      factor(blinding2)+
                      factor(incompletereporting)+
                      ln_lifespan+
                      scale(year)+
                      ln_research_effort, 
                    data=lncvr_bird_compl, method="ML", sparse=T)

summary(full.model_bird)

#Create all candidate models
candidate.models_bird <- dredge(full.model_bird, subset = dc(ln_lifespan,ln_research_effort)&&dc(ln_research_effort,ln_lifespan))

#Find all the models with AICc less than 2 from the best model with the lowest AICc. Delta is the AICc difference between the model in question and the best model (so bets model has a delta of 0)
subset.models_bird<- subset(candidate.models_bird, delta < 2)
model.sel(subset.models_bird)
# model averaging P.s. Look at the conditional average results. Full model is with shrinkage. 
model.avg_bird<-model.avg(subset.models_bird)
summary(model.avg_bird)
confint(model.avg_bird)

keepVars <- c("yi", 
              "vi",
              "speciesid", 
              "paperid", 
              "paper_sample", 
              "esID", 
              "young_old", 
              "young_old2", 
              "focalsexcare", 
              "ctrlimmresp", 
              "experimentalsetting", 
              "populationcategory", 
              "reprocat2", 
              "reprocat3", 
              "treatmenttype", 
              "biological_group", 
              "invert_vert",
              "lifespan_categorical",
              "blinding2",
              "incompletereporting",
              "lifespan_days",
              "IF",
              "year",
              "ncontrol",
              "ntreatment",
              "research_effort")
lncvr_insect_compl <- lncvr_insect[, keepVars]
#Use complete dataset (dataset after removing cases with missing classifications)

lncvr_insect_compl <- lncvr_insect_compl[complete.cases(lncvr_insect_compl),]

eval(metafor:::.MuMIn)

#Run full model with all relevant random factors and moderators first with ML (Model selection happening here. So we use ML.)
lncvr_insect_compl$ln_lifespan <- scale(log(lncvr_insect_compl$lifespan_days))
lncvr_insect_compl$ln_research_effort <- scale(log(lncvr_insect_compl$research_effort))

full.model_insect<- rma.mv(yi=yi, V=vi, 
                    random=list(~1|paperid,~1|paper_sample,~1|esID),
                    mods=~factor(relevel(young_old2, ref = "old"))+
                      factor(ctrlimmresp)+
                      factor(populationcategory)+
                      factor(reprocat3)+
                      factor(treatmenttype)+
                      factor(blinding2)+
                      factor(incompletereporting)+
                      ln_lifespan+
                      scale(year)+
                      ln_research_effort, 
                    data=lncvr_insect_compl, method="ML", sparse=T)

summary(full.model_insect)

#Create all candidate models
candidate.models_insect <- dredge(full.model_insect, subset = dc(ln_lifespan,ln_research_effort)&&dc(ln_research_effort,ln_lifespan))

#Find all the models with AICc less than 2 from the best model with the lowest AICc. Delta is the AICc difference between the model in question and the best model (so bets model has a delta of 0)
subset.models_insect<- subset(candidate.models_insect, delta < 2)
model.sel(subset.models_insect)
# model averaging P.s. Look at the conditional average results. Full model is with shrinkage. 
model.avg_insect<-model.avg(subset.models_insect)
summary(model.avg_insect)
confint(model.avg_insect)
```

Overall effect size results for mean using SMD

We will generate the overall effect size results for mean using SMD. 

```{r overall mean SMD}
#Mean results
res0I2_mean_SMD <- rma(yi=yi, vi=vi, data=SMD, method="REML",sparse=T) #I^2 = 77.71%
summary(res0I2_mean_SMD)

# M1: model with full random effects to check relative impact of random effects

#Create the effect size id, the sample id, and the phylogeny id for the random effects first
SMD$esID <- 1:dim(SMD)[1]
SMD$paper_sample <- paste0(SMD$paperid,SMD$sample_ID)
SMD$phylogeny <- SMD$species

#Specify the model
res1REML_mean_SMD <- rma.mv(yi=yi, V=vi,  
                        random= list(~1|phylogeny,~1|speciesid, ~1|paperid,~1|paper_sample,~1|esID),
                        method="REML",data = SMD, R= list(phylogeny = cor_tree_binary_SMD),sparse=T)

summary(res1REML_mean_SMD)

#Check i2 of the random effects 
i2_ml(res1REML_mean_SMD)

#Only paper id and es id accounts for substantial variation. So we proceed with the rest of the models using only these 4 random effects

# M2: random-effect model(intercept-only model) with finalized  random factor structure using REML for parameter estimate

#Mean results

res2REML_mean_SMD <- rma.mv(yi=yi, V=vi,  
                        random= list(~1|paperid,~1|esID),
                        method="REML",data = SMD,sparse=T)
summary(res2REML_mean_SMD)

res2REML_mean_RVE_SMD <- robust(res2REML_mean_SMD, cluster = SMD$paper_sample)

res2REML_mean_RVE_SMD
```

### Meta-regressions with single predictors for mean using SMD. This is to extract effect size estimates for each level within moderators.

```{r uni_meta_reg SMD}
#Recode by combining mixed ages with unclear. 

SMD <- SMD %>% 
  mutate(young_old2=recode(young_old, "young" = "young", "old" = "old", "unclear" ="unclear/mixed", "mixed" = "unclear/mixed"))

ageREML_mean_SMD <- rma.mv(yi=yi, V=vi,  
                        random= list(~1|paperid,~1|esID),
                        mods = ~ factor(young_old2) - 1 , 
                        method="REML",data = SMD,sparse = T)

summary(ageREML_mean_SMD)

r2_ml(ageREML_mean_SMD)

ageREML_mean_RVE_SMD <- robust(ageREML_mean_SMD, cluster = SMD$paper_sample)

ageREML_mean_RVE_SMD

#Create variable on parental care by focal sex

SMD$focalsexcare<- paste(SMD$focalsex,SMD$parental_care)

SMD$focalsexcare<-as.factor(SMD$focalsexcare)

SMD <- SMD %>% 
  mutate(focalsexcare=recode(focalsexcare, 
                             "Both both" = "yes", 
                             "Both male" = "yes", 
                             "Both no" ="no", 
                             "Female both" = "yes",
                             "Female female" ="yes", 
                             "Female male" ="no", 
                             "Female no" ="no", 
                             "Male both" ="yes", 
                             "Male female" ="no", 
                             "Male male" ="yes", 
                             "Male no" ="no"))

focalsexcareREML_mean_SMD <- rma.mv(yi=yi, V=vi,  
                        random= list(~1|paperid,~1|esID),
                        mods = ~ factor(focalsexcare) - 1 , 
                        method="REML",data = SMD,sparse = T)

summary(focalsexcareREML_mean_SMD)

focalsexcareREML_mean_RVE_SMD <- robust(focalsexcareREML_mean_SMD, cluster = SMD$paper_sample)

focalsexcareREML_mean_RVE_SMD

ctrlimmrespREML_mean_SMD <- rma.mv(yi=yi, V=vi,  
                        random= list(~1|paperid,~1|esID),
                        mods = ~ factor(ctrlimmresp) - 1 , 
                        method="REML",data = SMD,sparse = T)

summary(ctrlimmrespREML_mean_SMD)

r2_ml(ctrlimmrespREML_mean_SMD)

ctrlimmrespREML_mean_RVE_SMD <- robust(ctrlimmrespREML_mean_SMD, cluster = SMD$paper_sample)

ctrlimmrespREML_mean_RVE_SMD

experimentalsettingREML_mean_SMD <- rma.mv(yi=yi, V=vi,  
                        random= list(~1|paperid,~1|esID),
                        mods = ~ factor(experimentalsetting) - 1 , 
                        method="REML",data = SMD,sparse = T)

summary(experimentalsettingREML_mean_SMD)

r2_ml(experimentalsettingREML_mean_SMD)

experimentalsettingREML_mean_RVE_SMD <- robust(experimentalsettingREML_mean_SMD, cluster = SMD$paper_sample)

experimentalsettingREML_mean_RVE_SMD

popcatREML_mean_SMD <- rma.mv(yi=yi, V=vi,  
                        random= list(~1|paperid,~1|esID),
                        mods = ~ factor(populationcategory) - 1 , 
                        method="REML",data = SMD, sparse = T)

summary(popcatREML_mean_SMD)

r2_ml(popcatREML_mean_SMD)

popcatREML_mean_RVE_SMD <- robust(popcatREML_mean_SMD, cluster = SMD$paper_sample)

popcatREML_mean_RVE_SMD

#Recode
SMD <- SMD %>% 
  mutate(reprocat3=recode(reprocat2, 
                          "Mating/courtship behaviour and effort" = "Behavioural traits", 
                          "Offspring traits and success" = "Offspring traits and success", 
                          "Others" ="Others", 
                          "Parental care provisioning" = "Behavioural traits",
                          "Pre-mating physical trait" = "Physiological/Physical traits",
                          "Primary sexual characteristics" = "Physiological/Physical traits",
                          "Reproductive output" = "Reproductive output"))

reprocatREML_mean_SMD <- rma.mv(yi=yi, V=vi,  
                        random= list(~1|paperid,~1|esID),
                        mods = ~ factor(reprocat3) - 1 , 
                        method="REML",data = SMD,sparse = T)

summary(reprocatREML_mean_SMD)

r2_ml(reprocatREML_mean_SMD)

reprocatREML_mean_RVE_SMD <- robust(reprocatREML_mean_SMD, cluster = SMD$paper_sample)

reprocatREML_mean_RVE_SMD

treatmenttypeREML_mean_SMD <- rma.mv(yi=yi, V=vi,  
                        random= list(~1|paperid,~1|esID),
                        mods = ~ factor(treatmenttype) - 1 , 
                        method="REML",data = SMD,sparse = T)

summary(treatmenttypeREML_mean_SMD)

r2_ml(treatmenttypeREML_mean_SMD)

treatmenttypeREML_mean_RVE_SMD <- robust(treatmenttypeREML_mean_SMD, cluster = SMD$paper_sample)

treatmenttypeREML_mean_RVE_SMD

#Recode biological groups into inverts/verts
SMD <- SMD %>% 
  mutate(invert_vert=recode(biological_group, 
                          "amphibians" = "vertebrates", 
                          "birds" = "vertebrates", 
                          "crustaceans" ="invertebrates", 
                          "fishes" = "vertebrates",
                          "insects" = "invertebrates",
                          "mammals" = "vertebrates",
                          "reptiles" = "vertebrates"))

biogrpREML_mean_SMD <- rma.mv(yi=yi, V=vi,  
                        random= list(~1|paperid,~1|esID),
                        mods = ~ factor(invert_vert) - 1 , 
                        method="REML",data = SMD,sparse = T)

summary(biogrpREML_mean_SMD)

r2_ml(biogrpREML_mean_SMD)

biogrpREML_mean_RVE_SMD <- robust(biogrpREML_mean_SMD, cluster = SMD$paper_sample)

biogrpREML_mean_RVE_SMD

#Recode blinding into 2 levels
SMD <- SMD %>% 
  mutate(blinding2=recode(blinding, 
                          "No" = "No/Unclear/unreported", 
                          "Unclear/unreported" = "No/Unclear/unreported", 
                          "Yes" ="Yes"))

blindingREML_mean_SMD <- rma.mv(yi=yi, V=vi,  
                        random= list(~1|paperid,~1|esID),
                        mods = ~ factor(blinding2) - 1 , 
                        method="REML",data = SMD,sparse = T)

summary(blindingREML_mean_SMD)

r2_ml(blindingREML_mean_SMD)

blindingREML_mean_RVE_SMD <- robust(blindingREML_mean_SMD, cluster = SMD$paper_sample)

blindingREML_mean_RVE_SMD

incompletereportingREML_mean_SMD <- rma.mv(yi=yi, V=vi,  
                        random= list(~1|paperid,~1|esID),
                        mods = ~ factor(incompletereporting) - 1 , 
                        method="REML",data = SMD,sparse = T)

summary(incompletereportingREML_mean_SMD)

r2_ml(incompletereportingREML_mean_SMD)

incompletereportingREML_mean_RVE_SMD <- robust(incompletereportingREML_mean_SMD, cluster = SMD$paper_sample)

incompletereportingREML_mean_RVE_SMD

lifespanREML_mean_SMD <- rma.mv(yi=yi, V=vi,  
                        random= list(~1|paperid,~1|esID),
                        mods = ~ scale(log(lifespan_days))+
                          scale(log(research_effort)), 
                        method="REML",data = SMD,sparse = T)

summary(lifespanREML_mean_SMD)

r2_ml(lifespanREML_mean_SMD)

lifespanREML_mean_RVE_SMD <- robust(lifespanREML_mean_SMD, cluster = SMD$paper_sample)

lifespanREML_mean_RVE_SMD

ifREML_mean_SMD <- rma.mv(yi=yi, V=vi,  
                        random= list(~1|paperid,~1|esID),
                        mods = ~ scale(IF), 
                        method="REML",data = SMD,sparse = T)
summary(ifREML_mean_SMD)

r2_ml(ifREML_mean_SMD)

ifREML_mean_RVE_SMD <- robust(ifREML_mean_SMD, cluster = SMD$paper_sample)

ifREML_mean_RVE_SMD

yearREML_mean_SMD <- rma.mv(yi=yi, V=vi,  
                        random= list(~1|paperid,~1|esID),
                        mods = ~ scale(year), 
                        method="REML",data = SMD,sparse = T)
summary(yearREML_mean_SMD)

r2_ml(yearREML_mean_SMD)

yearREML_mean_RVE_SMD <- robust(yearREML_mean_SMD, cluster = SMD$paper_sample)

yearREML_mean_RVE_SMD

```

Model selection for mean using SMD (multi-predictor model)

Here we build the best model via an AICc based model selection method implemented in the R package MuMin.

```{r models with AICC model selection SMD}
#subset to useful data
keepVars <- c("yi", 
              "vi",
              "speciesid", 
              "paperid", 
              "paper_sample", 
              "esID", 
              "young_old", 
              "young_old2", 
              "focalsexcare", 
              "ctrlimmresp", 
              "experimentalsetting", 
              "populationcategory", 
              "reprocat2", 
              "reprocat3", 
              "treatmenttype", 
              "biological_group", 
              "invert_vert",
              "lifespan_categorical",
              "blinding2",
              "incompletereporting",
              "lifespan_days",
              "IF",
              "year",
              "ncontrol",
              "ntreatment",
              "research_effort")
SMD_compl <- SMD[, keepVars]
#Use complete dataset (dataset after removing cases with missing classifications)

SMD_compl <- SMD_compl[complete.cases(SMD_compl),]

mods_SMD <- SMD_compl %>% dplyr::select(young_old2, focalsexcare, ctrlimmresp, experimentalsetting, populationcategory, reprocat3, treatmenttype, invert_vert, lifespan_categorical, blinding2, incompletereporting)
#useGoodman and Kruskal’s τ measure of association between categorical predictor variables (function from package GoodmanKruskal: https://cran.r-project.org/web/packages/GoodmanKruskal/vignettes/GoodmanKruskal.html)
GKmatrix_SMD <- GKtauDataframe(mods_SMD)
plot(GKmatrix_SMD)

eval(metafor:::.MuMIn)

#Run full model with all relevant random factors and moderators first with ML (Model selection happening here. So we use ML.)
SMD_compl$ln_lifespan <- scale(log(SMD_compl$lifespan_days))
SMD_compl$ln_research_effort <- scale(log(SMD_compl$research_effort))

full.model_SMD<- rma.mv(yi=yi, V=vi, 
                    random=list(~1|paperid,~1|esID),
                    mods=~factor(relevel(young_old2, ref = "old"))+
                      factor(ctrlimmresp)+
                      factor(populationcategory)+
                      factor(relevel(reprocat3, ref ="Reproductive output"))+
                      factor(treatmenttype)+
                      factor(blinding2)+
                      factor(incompletereporting)+
                      ln_lifespan+
                      scale(year)+
                      ln_research_effort, 
                    data=SMD_compl, method="ML", sparse=T)

summary(full.model_SMD)

#Create all candidate models
candidate.models_SMD <- dredge(full.model_SMD,subset = dc(ln_lifespan,ln_research_effort)&&dc(ln_research_effort,ln_lifespan))

#Find all the models with AICc less than 2 from the best model with the lowest AICc. Delta is the AICc difference between the model in question and the best model (so bets model has a delta of 0)
subset.models_SMD<- subset(candidate.models_SMD, delta < 2)
model.sel(subset.models_SMD)
# model averaging P.s. Look at the conditional average results. Full model is with shrinkage. 
model.avg_SMD<-model.avg(subset.models_SMD)
summary(model.avg_SMD)
confint(model.avg_SMD)

save(model.avg_SMD, file=here::here("results", "modelavg_SMD.RData"))
```

Overall effect size results for variance using lnSD 

We will generate the overall effect size results for variance using lnSD. 

```{r overall mean lnsd}
data_temp1 <- with(lncvr, lnSD_lnM(Mean = meantreatment, 
                                   SD = sdtreatment, 
                                   N = ntreatment))
data_temp2 <- with(lncvr, lnSD_lnM(Mean = meancontrol, 
                                   SD = sdcontrol, 
                                   N = ncontrol))
# combining the two data frames
data_long <- rbind(cbind(lncvr, data_temp1), cbind(lncvr, data_temp2))


data_long$obs <- factor(1:dim(data_long)[[1]])
data_long$treatment <- as.factor(rep(c("treatment", "control"), 
                                     each = dim(data_long)[[1]]/2))

#Replace NaN text with blank
# data_long$lnsd <- gsub("NaN", "", data_long$lnsd)
# data_long$vlnsd <- gsub("NaN", "", data_long$vlnsd)
# data_long$lnm <- gsub("NaN", "", data_long$lnm)

data_long$lnsd <- as.numeric(data_long$lnsd)
data_long$vlnsd <- as.numeric(data_long$vlnsd)
data_long$lnm <- as.numeric(data_long$lnm)

dim(data_long)
str(data_long)

mod_lnsd <- rma.mv(yi=lnsd,
    V=vlnsd, 
    mod = ~ 1 + treatment + scale(lnm, scale = FALSE), 
    random=list(~1|paperid,~1|paper_sample,~1|esID, ~1|obs),
    data=data_long, sparse=TRUE)
summary(mod_lnsd)


resmod_lnsd <- robust(mod_lnsd, cluster = data_long$paper_sample)

resmod_lnsd

write.csv(data_long,'lnsd_longform.csv')
```

### Overall moderator associations

```{r moderator_assoc}
data <- data %>% 
  mutate(young_old2=recode(young_old, "young" = "young", "old" = "old", "unclear" ="unclear/mixed", "mixed" = "unclear/mixed"))

data$focalsexcare<- paste(data$focalsex,data$parental_care)

data$focalsexcare<-as.factor(data$focalsexcare)

data <- data %>% 
  mutate(focalsexcare=recode(focalsexcare, 
                             "Both both" = "yes", 
                             "Both male" = "yes", 
                             "Both no" ="no", 
                             "Female both" = "yes",
                             "Female female" ="yes", 
                             "Female male" ="no", 
                             "Female no" ="no", 
                             "Male both" ="yes", 
                             "Male female" ="no", 
                             "Male male" ="yes", 
                             "Male no" ="no"))

data <- data %>% 
  mutate(reprocat3=recode(reprocat2, 
                          "Mating/courtship behaviour and effort" = "Behavioural traits", 
                          "Offspring traits and success" = "Offspring traits and success", 
                          "Others" ="Others", 
                          "Parental care provisioning" = "Behavioural traits",
                          "Pre-mating physical trait" = "Physiological/Physical traits",
                          "Primary sexual characteristics" = "Physiological/Physical traits",
                          "Reproductive output" = "Reproductive output"))

data <- data %>% 
  mutate(blinding2=recode(blinding, 
                          "No" = "No/Unclear/unreported", 
                          "Unclear/unreported" = "No/Unclear/unreported", 
                          "Yes" ="Yes"))

#subset to useful data
keepVars_mod <- c(
              "young_old2", 
              "focalsexcare", 
              "ctrlimmresp", 
              "experimentalsetting", 
              "populationcategory", 
              "reprocat3", 
              "treatmenttype", 
              "biological_group",
              "lifespan_categorical",
              "blinding2",
              "incompletereporting")
data_compl <- data[, keepVars_mod]
#Use complete dataset (dataset after removing cases with missing classifications)

#(choosing model balancing max infomation and not too many moderators)
data_compl <- data_compl[complete.cases(data_compl),]

data_compl <- data_compl %>%
  rename(age_class = young_old2,
         focal_sex_parental_care = focalsexcare,
         control_procedure = ctrlimmresp,
         experimental_setting = experimentalsetting,
         source_of_animals = populationcategory,
         reproductive_category = reprocat3,
         immune_challenge_type = treatmenttype,
         taxa=biological_group,
         blinding=blinding2,
         incomplete_reporting = incompletereporting)

mods <- data_compl %>% dplyr::select(age_class, focal_sex_parental_care, control_procedure, experimental_setting, source_of_animals, reproductive_category, immune_challenge_type, taxa, lifespan_categorical, blinding, incomplete_reporting)
#useGoodman and Kruskal’s τ measure of association between categorical predictor variables (function from package GoodmanKruskal: https://cran.r-project.org/web/packages/GoodmanKruskal/vignettes/GoodmanKruskal.html)
GKmatrix <- GKtauDataframe(mods)
plot(GKmatrix)
```
